# Supplementary material for: Rhomboid domain-containing protein 1 promotes breast cancer progression by regulating the p-Akt and CDK2 levels
Source: Cell Commun Signal. 2018 Oct 4;16:65. doi: 10.1186/s12964-018-0267-5 (PMC6172813; doi:10.1186/s12964-018-0267-5)
Supplement: Supplementary file 1 — Table S1. The primers that were used in quantitative real-time PCR reaction. (XLS 9 kb) [file 12964_2018_267_MOESM1_ESM.xls]

## Sheet: 表单 1 - 表格 1
ASCL1-F	CCCAAGCAAGTCAAGCGACA
ASCL1-R	AAGCCGCTGAAGTTGAGCC
ANXA1-F	GGCCTGCTTGAGGAATTCTG
ANXA1-R	GAGAAGAATTTCTCTTTAGTTCTTTGC
DAPK1-F	CAGTGTTGTTGCTCTAGGAAG
DAPK1-R	GGGACTGCCACAAATGATGAGC
KCNMA1-F	CGAGGATGAAGAAGACCATGA
KCNMA1-R	GGTTCATCCATTTGGTGGAG
CAMK1D-F	ATCTCCACAGAATGGGCATC
CAMK1D-R	CAGTTCAACGGCTTTGCTGTA
GATA6-F	GCCAACTGTCACACCACAAC
GATA6-R	TGGAGTCATGGGAATGGAAT
SOX9-F	GACCAGTACCCGCACTT
SOX9-R	TTCACCGACTTCCTCCG
JUNB-F	ATGGAACAGCCCTTCTACCACG
JUNB-R	AGGCTCGGTTTCAGGAGTTTG
BRINP1-F	ACCGGCAAGGATTTACAACC
BRINP1-R	CTTTGAAACTCCGGCATGA
NUPR1-F	AGCCTGGATGAATCTGACCTCTAT
NUPR1-R	GGTGTTGGCAGCAGCTTCTC
