# Supplementary material for: Rhomboid domain-containing protein 1 promotes breast cancer progression by regulating the p-Akt and CDK2 levels
Source: Cell Commun Signal. 2018 Oct 4;16:65. doi: 10.1186/s12964-018-0267-5 (PMC6172813; doi:10.1186/s12964-018-0267-5)
Supplement: Supplementary file 2 — Table S2. Differentially expressed genes were listed in MCF7 RHBDD1 knock-out cells versus wild-type cells. (XLS 500 kb) [file 12964_2018_267_MOESM2_ESM.xls]

## Sheet: caseVScontrol_FC2_FDR0.05
AccID	case	control	FoldChange	Log2FC	P-Value	FDR	Style	MCF7_KO_1	MCF7_KO_2	MCF7_KO_3	MCF7_1	MCF7_2	MCF7_3	Symbol	KeggID	Description
NUPR1	4811.26	552.229	8.71244	3.12308	0	0	up	5042	5076	5757	487	391	676	NUPR1	hsa:26471	Nuclear protein 1
CDV3	31834.3	8580.12	3.71024	1.89151	0	0	up	34549	31816	38900	7593	7042	9128	CDV3	hsa:55573	Protein CDV3 homolog
STC2	6742.04	23919.8	0.28186	-1.82695	0	0	down	6945	7329	7941	21446	18357	26873	STC2	hsa:8614	cDNA FLJ14484 fis, clone MAMMA1002485, highly similar to Stanniocalcin-2
ABHD2	2846.82	11744.8	0.24239	-2.0446	0	0	down	2994	2909	3509	10166	9178	13417	ABHD2	hsa:11057	Abhydrolase domain containing 2, isoform CRA_a
IGSF1	542.181	4893.72	0.110791	-3.17408	0	0	down	559	488	761	4436	3832	5332	IGSF1	hsa:3547	Immunoglobulin superfamily member 1
IGFBP5	3469.55	37942.2	0.0914431	-3.45098	0	0	down	3694	3372	4436	35181	29515	40637	IGFBP5	hsa:3488	Insulin-like growth factor binding protein 5, isoform CRA_a
PRSS23	974.672	15137.5	0.0643879	-3.95707	0	0	down	1053	1000	1165	13255	11717	17260	PRSS23	hsa:11098	cDNA PSEC0048 fis, clone NT2RP2000028, highly similar to Serine protease 23
MDK	185.899	2931.46	0.0634152	-3.97903	0	0	down	189	192	234	2652	2262	3247	MDK	hsa:4192	Mutant truncated midkine C
CA2	192.277	3838.59	0.0500904	-4.31932	0	0	down	209	191	236	3532	2937	4213	CA2	hsa:760	Carbonic anhydrase 2
MUC5AC	28.1537	1002.45	0.0280849	-5.15406	0	0	down	27	26	41	878	824	1076	MUC5AC	hsa:4586	Mucin 5AC, oligomeric mucus/gel-forming
SULF1	30.682	1295.97	0.0236749	-5.4005	0	0	down	38	30	33	1141	1073	1373	SULF1	hsa:23213	Sulfatase 1, isoform CRA_a
COL3A1	38.6485	2525.9	0.0153009	-6.03024	0	0	down	56	34	37	2379	1943	2690	COL3A1	hsa:1281	Collagen alpha-1(III) chain
KLK11	34.7765	5046.67	0.00689098	-7.18108	0	0	down	44	31	40	4707	3714	5665	KLK11	hsa:11012	Kallikrein-11
HEY2	3.68756	638.037	0.00577953	-7.43483	2.08703e-296	2.73088e-293	down	5	4	3	573	511	686	HEY2	hsa:23493	cDNA FLJ75594, highly similar to Homo sapiens hairy/enhancer-of-split related with YRPW motif 2 (HEY2), mRNA
HSH2D	100.415	1193.45	0.0841385	-3.57109	2.27266e-295	2.77552e-292	down	102	100	131	1030	968	1318	HSH2D	hsa:84941	Hematopoietic SH2 domain-containing protein
MTSS1	124.778	1274.49	0.0979043	-3.35248	4.92671e-287	5.64078e-284	down	144	113	157	1124	1058	1344	MTSS1	hsa:9788	MTSS1 protein
NMD3	1812.79	7595.05	0.23868	-2.06685	8.59784e-287	9.26493e-284	down	1883	1882	2225	6647	6281	8106	NMD3	hsa:51068	60S ribosomal export protein NMD3
ATP8B1	655.047	3125	0.209615	-2.25419	2.55203e-273	2.59725e-270	down	717	684	758	2665	2582	3425	ATP8B1	hsa:5205	Phospholipid-transporting ATPase IC
LOC101927861	202.96	2061.01	0.098476	-3.34408	4.55215e-266	4.38899e-263	down	253	198	217	1929	1630	2148
SCNN1A	103.338	1081.25	0.0955733	-3.38725	1.38038e-257	1.26436e-254	down	117	99	126	954	870	1178	SCNN1A	hsa:6337	Amiloride-sensitive sodium channel subunit alpha 1
CFB	395.117	2618.25	0.150909	-2.72825	1.95953e-249	1.70937e-246	down	402	371	542	2369	1961	2982	CFB	hsa:629	Complement factor B
SLC7A5	20372.6	7121.19	2.86084	1.51644	2.21223e-247	1.84208e-244	up	21396	20801	25165	6365	5367	8161	SLC7A5	hsa:8140	Large neutral amino acids transporter small subunit 1
KLF4	436.724	2141.77	0.203908	-2.29401	1.53269e-245	1.22076e-242	down	497	442	501	1948	1658	2352	KLF4	hsa:9314	Krueppel-like factor 4
TRIP6	93.7529	958.932	0.097768	-3.35449	7.80371e-232	5.9565e-229	down	104	83	125	855	744	1072	TRIP6	hsa:7205	Thyroid hormone receptor interacting protein 6 isoform 1
FER1L4	385.218	2170.14	0.177509	-2.49404	1.44481e-218	1.0587e-215	down	367	405	504	2032	1657	2343	FER1L4	hsa:80307	Fer-1-like protein 4
ALDH3B2	2462.67	587.674	4.19053	2.06713	1.70953e-216	1.2045e-213	up	2675	2503	2956	476	449	726	ALDH3B2	hsa:222	cDNA FLJ57426, highly similar to Aldehyde dehydrogenase 3B2 (EC 1.2.1.5)
MUC5B	2045.12	11853.9	0.172527	-2.53511	8.06737e-213	5.47356e-210	down	2116	2014	2652	11071	8882	13068	MUC5B	hsa:727897	cDNA FLJ59081, highly similar to Mucin-5B
SAT1	747.405	2750.54	0.27173	-1.87975	7.75324e-206	5.07256e-203	down	813	729	933	2437	2134	3094	SAT1	hsa:6303	Spermidine/spermine N1-acetyltransferase, isoform CRA_a
HIF1A	5774.93	15096	0.382546	-1.38629	4.20346e-205	2.65528e-202	down	6254	5858	6967	13239	11995	16757	HIF1A	hsa:3091	Hypoxia-inducible factor 1, alpha subunit (Basic helix-loop-helix transcription factor), isoform CRA_a
BHLHE40	7985.88	2873.8	2.77885	1.47449	4.84612e-198	2.95921e-195	up	8426	8132	9847	2622	2146	3255	BHLHE40	hsa:8553	Class E basic helix-loop-helix protein 40
NQO1	3773.19	9974.64	0.378279	-1.40248	4.24264e-196	2.50713e-193	down	4095	3868	4493	8754	7722	11347	NQO1	hsa:1728	NAD(P)H dehydrogenase [quinone] 1
UBL3	5296.7	1810.92	2.92487	1.54837	2.28112e-191	1.30587e-188	up	5760	5387	6346	1531	1459	2053	UBL3	hsa:5412	Ubiquitin-like protein 3
LOC102724515	79.17	774.69	0.102196	-3.29059	1.96548e-190	1.09108e-187	down	90	71	102	698	609	846
LDLR	350.23	1595.06	0.219572	-2.18723	2.55883e-187	1.37868e-184	down	355	356	449	1445	1303	1664	LDLR	hsa:3949	Low density lipoprotein receptor (Familial hypercholesterolemia), isoform CRA_b
TNFAIP2	37.3762	593.204	0.0630073	-3.98834	1.65978e-186	8.68731e-184	down	48	31	45	511	490	644	TNFAIP2	hsa:7127	TNFAIP2 protein
ABCA12	12104.4	3568.3	3.39221	1.76223	1.99547e-181	1.01542e-178	up	13445	11722	14899	2803	2887	4293	ABCA12	hsa:26154	cDNA FLJ41584 fis, clone CTONG2020445, highly similar to ATP-binding cassette sub-family A member 12
AREG	7215.81	2711.03	2.66164	1.41232	3.85741e-181	1.90983e-178	up	7670	7191	9024	2447	2176	2893	AREG	hsa:374	Amphiregulin
RDX	601.068	2151.66	0.279351	-1.83985	2.04058e-173	9.83721e-171	down	679	592	715	1832	1764	2381	RDX	hsa:5962	Radixin, isoform CRA_b
NT5C2	1851.44	5100.48	0.362994	-1.46198	2.29243e-172	1.07679e-169	down	1969	1856	2301	4552	4173	5397	NT5C2	hsa:22978	cDNA FLJ75877, highly similar to Homo sapiens 5'-nucleotidase, cytosolic II (NT5C2), mRNA
NET1	2839.56	7176.26	0.395688	-1.33756	5.37201e-164	2.46024e-161	down	3095	2724	3593	6177	5777	8006	NET1	hsa:10276	cDNA FLJ54782, highly similar to Neuroepithelial cell-transforming gene 1protein
TNFAIP3	89.9237	726.415	0.123791	-3.01402	4.87302e-163	2.17729e-160	down	108	90	98	656	580	779	TNFAIP3	hsa:7128	Truncated tumor necrosis factor alpha-induced protein 3
ADAMTS19	899.751	2767.82	0.325075	-1.62115	1.21983e-162	5.32048e-160	down	978	932	1058	2417	2154	3148	ADAMTS19	hsa:171019	cDNA FLJ16042 fis, clone BRAMY2021498, highly similar to ADAMTS-19
CMAHP	65.1696	953.282	0.0683634	-3.87063	2.29555e-161	9.77956e-159	down	73	52	93	802	731	1137	CMAHP	hsa:8418	HCG36856, isoform CRA_a
PPP1R1C	22.6684	444.554	0.0509912	-4.29361	5.507e-156	2.29279e-153	down	22	24	29	405	330	507	PPP1R1C	hsa:151242	Putative uncharacterized protein LOC151242
PKP3	33.0455	569.055	0.0580707	-4.10604	9.3061e-155	3.78841e-152	down	33	36	40	546	418	621	PKP3	hsa:11187	Plakophilin-3
ASS1	13894.9	5992.85	2.31858	1.21324	6.62662e-149	2.63898e-146	up	14995	13635	17380	5325	4420	7041	ASS1	hsa:445	cDNA FLJ78448, highly similar to Homo sapiens argininosuccinate synthetase (ASS), transcript variant 1, mRNA
ERGIC1	11220.2	4835.64	2.32031	1.21432	7.93586e-148	3.09313e-145	up	12280	11182	13633	4302	3516	5745	ERGIC1	hsa:57222	Endoplasmic reticulum-Golgi intermediate compartment protein 1
BMP7	1475.38	4139.31	0.356433	-1.4883	6.56342e-144	2.5049e-141	down	1599	1441	1846	3858	3242	4378	BMP7	hsa:655	cDNA, FLJ92758, Homo sapiens bone morphogenetic protein 7 (osteogenic protein 1)(BMP7), mRNA
GOLM1	57.2454	558.886	0.102428	-3.28732	9.38894e-144	3.51012e-141	down	72	48	70	515	451	580	GOLM1	hsa:51280	Golgi phosphoprotein 2, isoform CRA_a
FGFR4	1343.05	337.553	3.97879	1.99233	3.68e-138	1.34828e-135	up	1413	1383	1642	275	232	451	FGFR4	hsa:2264	Fibroblast growth factor receptor 4
SEPP1	1397.71	363.487	3.84528	1.94309	4.34368e-128	1.56023e-125	up	1514	1482	1608	312	288	413	SEPP1	hsa:6414	Selenoprotein P, plasma, 1
HIPK2	4861.98	2031.2	2.39365	1.25921	5.90941e-128	2.08182e-125	up	5246	4891	5937	1746	1566	2365	HIPK2	hsa:28996	Homeodomain interacting protein kinase 2
MBOAT1	789.843	2848.89	0.277245	-1.85077	4.76689e-126	1.64763e-123	down	868	824	911	2692	2180	3039	MBOAT1	hsa:154141	Lysophospholipid acyltransferase 1
ERBB4	38.1324	883.622	0.0431547	-4.53434	9.1923e-126	3.1184e-123	down	49	34	43	712	766	970	ERBB4	hsa:2066	Receptor tyrosine-protein kinase erbB-4
SEPT3	1425.59	411.323	3.46586	1.79321	5.51458e-124	1.83676e-121	up	1481	1492	1735	382	291	480	SEPT3	hsa:55964	Septin 3, isoform CRA_b
RHOBTB3	2069.77	7112.35	0.29101	-1.78086	3.04694e-122	9.9673e-120	down	2156	2221	2446	5964	5918	7863	RHOBTB3	hsa:22836	Rho-related BTB domain-containing protein 3
CD44	4624.33	9866.13	0.468708	-1.09324	6.28025e-122	2.01838e-119	down	4914	4736	5630	9012	7724	10667	CD44	hsa:960	cDNA FLJ76654, highly similar to Homo sapiens CD44 antigen (homing function and Indian blood group system) (CD44), transcript variant 4, mRNA
SGCG	2903.04	1116.84	2.59934	1.37815	1.32165e-120	4.17437e-118	up	3148	2867	3592	957	828	1350	SGCG	hsa:6445	cDNA FLJ75652, highly similar to Homo sapiens sarcoglycan, gamma (35kDa dystrophin-associated glycoprotein) (SGCG), mRNA
CSTA	61.0476	504.887	0.120913	-3.04795	6.48541e-120	2.01367e-117	down	60	50	95	473	394	533	CSTA	hsa:1475	Cystatin-A
ELF3	1302.35	4269.97	0.305001	-1.71311	4.78378e-118	1.46057e-115	down	1292	1451	1547	3931	3200	4777	ELF3	hsa:1999	E74-like factor 3 (Ets domain transcription factor, epithelial-specific ), isoform CRA_b
SYTL4	1321.17	3252.54	0.406198	-1.29975	1.35086e-117	4.05679e-115	down	1373	1341	1658	2951	2602	3464	SYTL4	hsa:94121	Synaptotagmin-like 4 (Granuphilin-a), isoform CRA_a
GPR179	1394.9	422.359	3.30263	1.72362	2.40405e-116	7.10319e-114	up	1515	1419	1673	384	332	457	GPR179	hsa:440435	Probable G-protein-coupled receptor 179
NDRG1	724.161	2229.64	0.324788	-1.62243	1.52951e-114	4.44746e-112	down	771	754	865	2061	1658	2502	NDRG1	hsa:10397	cDNA FLJ42719 fis, clone BRAMY3010492, highly similar to Protein NDRG1
PIM1	247.995	985.397	0.25167	-1.99039	3.23385e-113	9.2564e-111	down	245	253	324	933	764	1035	PIM1	hsa:5292	Pim-1 oncogene, isoform CRA_a
DUSP4	614.606	1758.95	0.349417	-1.51698	7.46105e-112	2.10275e-109	down	639	637	755	1629	1380	1870	DUSP4	hsa:1846	Dual specificity protein phosphatase 4
PKIB	5033.79	2268.1	2.21939	1.15016	9.0293e-110	2.50618e-107	up	5496	5157	5961	1871	1815	2646	PKIB	hsa:5570	cAMP-dependent protein kinase inhibitor beta
ATP8A2	776.762	165.447	4.69492	2.2311	2.75842e-109	7.54202e-107	up	843	741	992	135	115	219	ATP8A2	hsa:51761	Probable phospholipid-transporting ATPase IB
IRX3	2068.91	660.746	3.13118	1.64671	3.76106e-108	1.01322e-105	up	2147	2207	2470	567	517	760	IRX3	hsa:79191	Iroquois-class homeodomain protein IRX-3
BAMBI	715.804	1924.92	0.371862	-1.42716	1.7712e-107	4.70241e-105	down	799	730	832	1714	1512	2129	BAMBI	hsa:25805	BMP and activin membrane-bound inhibitor homolog
NR2F2	5503.93	11041.4	0.498479	-1.00439	1.56113e-106	4.08548e-104	down	5914	5600	6672	9762	8771	12162	NR2F2	hsa:7026	Ovalbumin upstream promoter-transcription factor II variant 1
CEACAM5	392.794	1247.26	0.314926	-1.66691	7.0044e-106	1.80723e-103	down	389	414	496	1133	932	1418	CEACAM5	hsa:1048	Carcinoembryonic antigen-related cell adhesion molecule 5
PHGDH	5918.85	2734.16	2.16478	1.11422	1.22733e-105	3.12269e-103	up	6448	5744	7413	2439	2022	3193	PHGDH	hsa:26227	cDNA FLJ35987 fis, clone TESTI2014269, highly similar to D-3-phosphoglycerate dehydrogenase (EC 1.1.1.95)
LYN	16.3503	294.755	0.0554707	-4.17213	1.4546e-104	3.65025e-102	down	20	20	13	271	234	312	LYN	hsa:4067	Non-specific protein-tyrosine kinase
CPHL1P	1095.88	327.163	3.34963	1.744	1.13098e-101	2.79979e-99	up	1223	1069	1333	266	296	339	CPHL1P		ceruloplasmin and hephaestin-like 1 pseudogene
INHBB	153.162	682.719	0.224342	-2.15623	3.37366e-99	8.13185e-97	down	133	175	198	624	522	755	INHBB	hsa:3625	Inhibin beta B chain
KLK10	9.12109	246.883	0.036945	-4.75848	6.422e-98	1.52785e-95	down	8	11	11	218	210	253	KLK10	hsa:5655	Kallikrein 10, isoform CRA_a
SOCS2	226.453	1071.26	0.211389	-2.24203	8.37798e-98	1.96764e-95	down	259	241	244	889	843	1263	SOCS2	hsa:8835	Suppressor of cytokine signaling 2, isoform CRA_a
SSFA2	2031.48	7400.44	0.274507	-1.86508	2.16902e-97	5.02965e-95	down	2255	1927	2551	6118	6185	8252	SSFA2	hsa:6744	cDNA FLJ45996 fis, clone SKNSH2007306, highly similar to Homo sapiens sperm specific antigen 2 (SSFA2), mRNA
FAR2P1	93.4375	524.286	0.178219	-2.48828	5.78676e-96	1.32509e-93	down	86	93	132	480	418	555	FAR2P1	hsa:440905	Uncharacterized protein
ABCA1	35.0944	463.24	0.0757586	-3.72245	1.37762e-95	3.11562e-93	down	29	36	52	368	380	545	ABCA1	hsa:19	ABCA1 protein
SRGAP3	664.229	147.476	4.50397	2.1712	2.36762e-95	5.28932e-93	up	716	692	783	146	123	135	SRGAP3	hsa:9901	SLIT-ROBO Rho GTPase-activating protein 3
RAB11FIP1	1767.57	3820.63	0.462638	-1.11204	3.10413e-95	6.85115e-93	down	1959	1727	2162	3363	3104	4131	RAB11FIP1	hsa:80223	Rab11 family-interacting protein 1
NCMAP	8.8575	236.328	0.0374797	-4.73775	8.82607e-95	1.92482e-92	down	15	7	7	204	183	273	NCMAP	hsa:400746	Noncompact myelin-associated protein
LMBR1	1983.1	5836.05	0.339803	-1.55723	2.71604e-94	5.85355e-92	down	2072	2060	2419	4955	4921	6286	LMBR1	hsa:64327	Putative uncharacterized protein C7orf2
APBB2	3732.1	1717.43	2.17308	1.11974	7.42492e-94	1.58159e-91	up	4071	3693	4582	1477	1316	2010	APBB2	hsa:323	cDNA FLJ75171, highly similar to Homo sapiens amyloid beta (A4) protein-binding, family B,member 2 (Fe65-like) (APBB2), mRNA
S100A6	11.3348	244.97	0.0462704	-4.43377	2.62996e-92	5.53774e-90	down	20	9	8	223	201	253	S100A6	hsa:6277	Protein S100-A6
KLF9	534.846	1454.34	0.367758	-1.44317	4.95584e-92	1.03166e-89	down	583	545	638	1307	1145	1590	KLF9	hsa:687	Kruppel-like factor 9, isoform CRA_a
PCDH10	25.9673	300.29	0.0864741	-3.53159	9.5761e-91	1.97106e-88	down	22	29	35	255	229	357	PCDH10	hsa:57575	Protocadherin 10
DGKA	45.0333	364.162	0.123663	-3.01552	7.2007e-90	1.46566e-87	down	47	41	62	348	264	404	DGKA	hsa:1606	cDNA FLJ58783, highly similar to Diacylglycerol kinase alpha (EC 2.7.1.107)
ABCC2	588.242	122.973	4.78349	2.25806	8.52367e-90	1.71588e-87	up	646	598	698	106	99	137	ABCC2	hsa:1244	Canalicular multispecific organic anion transporter 1
SYT10	79.4092	766.948	0.103539	-3.27175	3.01687e-88	6.00717e-86	down	88	81	93	628	671	821	SYT10	hsa:341359	Synaptotagmin-10
GPRC5A	1482.61	3368.35	0.440159	-1.1839	2.02409e-87	3.9446e-85	down	1600	1480	1824	2975	2541	3901	GPRC5A	hsa:9052	cDNA FLJ78217
KIAA0195	2320	997.159	2.3266	1.21823	2.50519e-87	4.83079e-85	up	2481	2305	2893	872	739	1184	KIAA0195	hsa:9772	KIAA0195, isoform CRA_a
AKR1C3	166.728	667.078	0.249937	-2.00036	1.07667e-86	2.05454e-84	down	190	158	204	582	541	729	AKR1C3	hsa:8644	cDNA FLJ58390, highly similar to Aldo-keto reductase family 1 member C3homolog (EC 1.-.-.-)
LRIG1	3022.74	1397.16	2.16349	1.11336	6.95014e-85	1.29918e-82	up	3201	3116	3668	1282	1030	1592	LRIG1	hsa:26018	Leucine-rich repeats and immunoglobulin-like domains protein 1
RP11-347D21.3	3009.67	746.961	4.02923	2.0105	1.30717e-84	2.41879e-82	up	3463	2806	3701	619	566	912
GREB1L	81.0931	450.324	0.180077	-2.47331	2.37056e-84	4.34264e-82	down	78	83	108	379	364	511	GREB1L	hsa:80000	GREB1-like protein
SGK1	277.131	889.872	0.311428	-1.68303	4.99594e-84	9.06144e-82	down	302	278	336	769	707	1002	SGK1	hsa:6446	cDNA FLJ52914, highly similar to Serine/threonine-protein kinase Sgk1 (EC 2.7.11.1)
PLD1	37.2538	321.753	0.115784	-3.1105	3.76441e-83	6.76081e-81	down	26	42	56	311	238	346	PLD1	hsa:5337	Phospholipase D1 variant
CAPN5	48.9635	358.315	0.136649	-2.87145	7.53163e-83	1.33953e-80	down	36	54	73	344	276	373	CAPN5	hsa:726	cDNA FLJ36831 fis, clone ASTRO2010615, highly similar to Calpain-5 (EC 3.4.22.-)
DLX1	550.93	117.889	4.67328	2.22444	3.3953e-82	5.98063e-80	up	617	538	667	106	79	148	DLX1	hsa:1745	Homeobox protein DLX-1
KIAA0040	1736.69	709.868	2.4465	1.29072	2.50686e-81	4.37363e-79	up	1811	1839	2080	671	523	785	KIAA0040	hsa:9674	KIAA0040
CAPN9	89.4495	461.996	0.193615	-2.36873	3.23611e-81	5.59267e-79	down	96	89	111	419	364	500	CAPN9	hsa:10753	cDNA, FLJ94200, highly similar to Homo sapiens calpain 9 (nCL-4) (CAPN9), mRNA
COL6A3	35.8318	311.194	0.115143	-3.1185	5.35976e-81	9.09125e-79	down	35	31	54	282	233	354	COL6A3	hsa:1293	cDNA FLJ57023, highly similar to Homo sapiens collagen, type VI, alpha 3 (COL6A3), transcript variant 3, mRNA
GRIK3	565.834	128.009	4.42026	2.14413	1.07231e-80	1.80217e-78	up	626	535	715	106	98	155	GRIK3	hsa:2899	Glutamate receptor ionotropic, kainate 3
CXCR4	323.664	965.394	0.335267	-1.57662	1.49153e-80	2.48394e-78	down	351	306	417	850	735	1112	CXCR4	hsa:7852	C-X-C chemokine receptor type 4
SPTSSB	1052.49	13367.6	0.0787341	-3.66687	3.31651e-80	5.47343e-78	down	1138	1046	1298	11680	11838	13203	SPTSSB	hsa:165679	Serine palmitoyltransferase small subunit B
SCUBE2	1281.06	2885.61	0.443948	-1.17154	3.75584e-80	6.14314e-78	down	1339	1358	1529	2705	2229	3076	SCUBE2	hsa:57758	Signal peptide, CUB and EGF-like domain-containing protein 2
MRC2	85.4376	514.65	0.166011	-2.59065	6.01527e-80	9.75166e-78	down	85	83	116	494	410	517	MRC2	hsa:9902	Putative uncharacterized protein
B4GALNT3	1002.68	317.977	3.1533	1.65686	4.23637e-79	6.80755e-77	up	1025	1075	1208	292	233	364	B4GALNT3	hsa:283358	Beta-1,4-N-acetylgalactosaminyltransferase 3
PKIA	6.88126	193.136	0.0356291	-4.8108	1.25334e-78	1.99651e-76	down	7	6	10	158	161	218	PKIA	hsa:5569	Protein kinase (CAMP-dependent, catalytic) inhibitor alpha, isoform CRA_a
RCN1	1098.84	391.909	2.80381	1.48739	2.7806e-78	4.39119e-76	up	1168	1101	1367	358	303	429	RCN1	hsa:5954	Reticulocalbin-1
KCNJ8	43.5535	324.972	0.134023	-2.89945	3.8971e-78	6.1018e-76	down	55	39	50	286	242	382	KCNJ8	hsa:3764	Potassium inwardly-rectifying channel, subfamily J, member 8, isoform CRA_a
MEIS1	111.658	503.52	0.221755	-2.17296	5.37211e-78	8.33997e-76	down	120	118	130	472	383	545	MEIS1	hsa:4211	cDNA, FLJ95861, highly similar to Homo sapiens Meis1, myeloid ecotropic viral integration site 1homolog (mouse) (MEIS1), mRNA
LOC101927432	390.076	62.6058	6.23068	2.63939	2.97331e-77	4.57714e-75	up	416	417	452	60	47	67	LOC101927432	hsa:101927432	uncharacterized LOC101927432
ELP3	380.833	1061.12	0.358899	-1.47835	3.00624e-77	4.58928e-75	down	406	391	461	974	831	1141	ELP3	hsa:55140	cDNA, FLJ78952, highly similar to Homo sapiens elongation protein 3 homolog (ELP3), mRNA
CAV1	79.1187	417.639	0.189443	-2.40016	1.07932e-75	1.63406e-73	down	87	86	87	351	361	442	CAV1	hsa:857	Caveolin-1
SDCBP	816.844	1844.49	0.442857	-1.17509	1.37465e-75	2.06412e-73	down	849	867	979	1580	1467	2092	SDCBP	hsa:6386	Syndecan binding protein (Syntenin), isoform CRA_c
COL5A1	1937.75	862.15	2.24758	1.16837	2.73578e-75	4.04167e-73	up	2128	1938	2338	801	676	914	COL5A1	hsa:1289	Collagen, type V, alpha 1, isoform CRA_a
NUS1P2	940.419	318.042	2.9569	1.56409	6.12416e-75	8.97508e-73	up	1005	924	1186	277	235	380	NUS1P2		nuclear undecaprenyl pyrophosphate synthase 1 homolog (S. cerevisiae) pseudogene 2
IRX5	863.691	281.736	3.06561	1.61617	1.31885e-74	1.91746e-72	up	969	844	1043	238	226	321	IRX5	hsa:10265	Iroquois-class homeodomain protein IRX-5
MAPK13	93.9455	447.682	0.209849	-2.25258	2.33369e-74	3.36621e-72	down	103	101	105	426	336	483	MAPK13	hsa:5603	Mitogen-activated protein kinase 13 variant
TRAK2	2913.56	1426.6	2.0423	1.03019	1.05684e-73	1.51252e-71	up	3206	2999	3405	1182	1197	1581	TRAK2	hsa:66008	Trafficking kinesin-binding protein 2
LOC101927858	7.10638	187.476	0.0379054	-4.72145	1.26374e-73	1.79461e-71	down	14	1	9	158	167	191	LOC101927858	hsa:101927858	uncharacterized LOC101927858
BFSP2	470.141	99.8501	4.70847	2.23526	1.29422e-73	1.80983e-71	up	511	491	548	102	75	99	BFSP2	hsa:8419	Phakinin
ADAMTS9	967.676	190.222	5.0871	2.34684	1.71916e-73	2.36792e-71	up	1081	896	1234	139	135	268	ADAMTS9	hsa:56999	A disintegrin and metalloproteinase with thrombospondin motifs 9
MGAT4A	2372.31	1119.58	2.11893	1.08334	1.25642e-72	1.70492e-70	up	2552	2424	2860	876	942	1301	MGAT4A	hsa:11320	cDNA FLJ75872, highly similar to Homo sapiens mannosyl (alpha-1,3-)-glycoprotein beta-1,4-N-acetylglucosaminyltransferase, isoenzyme A (MGAT4A), mRNA
RAB37	13.3085	208.363	0.0638717	-3.96868	3.94495e-72	5.31379e-70	down	15	13	16	191	162	226	RAB37	hsa:326624	RAB37, member RAS oncogene family, isoform CRA_c
MOCS2	1723.04	760.164	2.26667	1.18058	1.9438e-70	2.59916e-68	up	1918	1724	2049	670	580	873	MOCS2	hsa:4338	Molybdopterin synthase catalytic subunit
KIAA0226L	13.6277	206.053	0.0661371	-3.9184	6.48849e-70	8.61324e-68	down	18	12	15	180	180	207	KIAA0226L	hsa:80183	cDNA FLJ43962 fis, clone TESTI4016822, highly similar to Protein phosphatase inhibitor 2
GATA3-AS1	105.547	482.088	0.218937	-2.19141	9.62166e-70	1.26805e-67	down	128	121	95	438	402	490	GATA3-AS1	hsa:399717	GATA3 antisense RNA 1
ANO7	37.6124	283.767	0.132547	-2.91542	4.60316e-69	6.02323e-67	down	34	34	58	247	212	336	ANO7	hsa:50636	Anoctamin-7
ZNF506	110.855	473.259	0.234238	-2.09395	8.30868e-69	1.07948e-66	down	117	106	145	437	392	476	ZNF506	hsa:440515	Zinc finger protein 506
ITGB4	1497.84	3366.89	0.444875	-1.16853	1.06693e-68	1.37642e-66	down	1618	1529	1800	3121	2496	3778	ITGB4	hsa:3691	Integrin beta-4
BCL2	896.379	274.851	3.26132	1.70546	1.10016e-68	1.40936e-66	up	923	935	1104	196	255	310	BCL2	hsa:596	B-cell CLL/lymphoma 2, isoform CRA_a
NBPF6	19.743	224.101	0.0880984	-3.50474	1.53538e-68	1.93977e-66	down	17	19	30	200	164	264	NBPF6	hsa:653149	Neuroblastoma breakpoint family member 6
MAN1A1	567.863	1351.64	0.420128	-1.2511	3.33123e-68	4.15135e-66	down	606	516	768	1226	1051	1482	MAN1A1	hsa:4121	Mannosyl-oligosaccharide 1,2-alpha-mannosidase IA
KLK8	13.8888	200.095	0.0694111	-3.84869	1.96029e-67	2.42639e-65	down	21	10	15	191	151	214	KLK8	hsa:11202	Kallikrein-8
NEDD4L	227.084	707.321	0.321048	-1.63914	2.69239e-67	3.31019e-65	down	226	248	275	610	585	766	NEDD4L	hsa:23327	E3 ubiquitin-protein ligase NEDD4-like
DBN1	2062.28	988.969	2.08528	1.06024	1.01536e-65	1.23181e-63	up	2313	1980	2534	933	748	1069	DBN1	hsa:1627	cDNA FLJ36806 fis, clone ASTRO1000165, highly similar to Drebrin
LTBR	892.14	2333.41	0.382334	-1.3871	5.11986e-65	6.0903e-63	down	929	868	1163	2218	1797	2457	LTBR	hsa:4055	cDNA FLJ38099 fis, clone D3OST1000238, highly similar to Tumor necrosis factor receptor superfamily member 3
TCIRG1	142.568	523.854	0.272153	-1.87751	6.25701e-65	7.39498e-63	down	151	142	179	499	395	562	TCIRG1	hsa:10312	V-type proton ATPase subunit a
TMEM150C	2172.95	1060.01	2.04993	1.03557	1.45945e-64	1.71382e-62	up	2402	2123	2665	882	865	1204	TMEM150C	hsa:441027	Transmembrane protein 150C
PDK4	119.161	826.617	0.144155	-2.79431	2.26328e-64	2.64084e-62	down	108	146	137	734	719	820	PDK4	hsa:5166	Pyruvate dehydrogenase kinase, isoenzyme 4
MEGF9	1243.84	522.578	2.3802	1.25108	3.0495e-64	3.53569e-62	up	1309	1286	1514	414	449	588	MEGF9	hsa:1955	Multiple epidermal growth factor-like domains protein 9
DLL1	220.209	769.945	0.286006	-1.80589	1.44376e-63	1.65302e-61	down	241	229	256	707	643	772	DLL1	hsa:28514	Delta-like protein 1
CLSTN2	1804.54	731.754	2.46604	1.3022	5.3397e-63	6.03814e-61	up	2055	1713	2206	598	581	867	CLSTN2	hsa:64084	cDNA FLJ31849 fis, clone NT2RP7000586, highly similar to Calsyntenin-2
DPYD	27.8443	239.271	0.116371	-3.10319	7.94864e-63	8.9332e-61	down	31	23	39	225	190	247	DPYD	hsa:1806	cDNA FLJ53741, moderately similar to Dihydropyrimidine dehydrogenase
KIF1A	1016.9	400.258	2.5406	1.34517	1.59795e-62	1.76342e-60	up	1092	1068	1193	368	306	440	KIF1A	hsa:547	Kinesin-like protein KIF1A
ITPR1	871.187	311.327	2.79831	1.48455	2.06776e-62	2.26822e-60	up	1009	855	1012	267	233	373	ITPR1	hsa:3708	Inositol 1,4,5-triphosphate receptor, type 1, isoform CRA_a
KCNMA1	500.8	97.2694	5.14859	2.36418	2.70514e-62	2.94973e-60	up	591	458	610	83	75	114	KCNMA1	hsa:3778	Calcium-activated potassium channel subunit alpha-1
ASPH	463.527	1994.61	0.23239	-2.10538	2.78321e-61	3.0169e-59	down	483	488	559	1690	1740	2072	ASPH	hsa:444	Aspartyl/asparaginyl beta-hydroxylase
ABCC11	549.561	121.041	4.5403	2.18279	3.07931e-61	3.31823e-59	up	558	606	646	96	99	143	ABCC11	hsa:85320	ATP-binding cassette, sub-family C (CFTR/MRP), member 11, isoform CRA_a
ZNF608	285.118	42.9039	6.64551	2.73238	1.20776e-60	1.29386e-58	up	309	303	327	35	34	51	ZNF608	hsa:57507	Zinc finger protein 608, isoform CRA_b
CALML5	199.53	622.594	0.320482	-1.64168	2.14842e-60	2.26189e-58	down	214	167	286	533	497	704	CALML5	hsa:51806	Calmodulin-like skin protein variant
TNFRSF21	201.331	623.98	0.322656	-1.63193	2.97721e-60	3.11654e-58	down	206	198	264	563	493	677	TNFRSF21	hsa:27242	Tumor necrosis factor receptor superfamily, member 21, isoform CRA_a
CORO2A	391.516	973.302	0.402255	-1.31382	4.03173e-60	4.19643e-58	down	405	406	483	885	755	1067	CORO2A	hsa:7464	Coronin, actin binding protein, 2A variant
PHLDB2	485.289	127.512	3.80583	1.92821	4.77385e-60	4.9408e-58	up	542	465	600	111	83	168	PHLDB2	hsa:90102	Pleckstrin homology-like domain family B member 2
LINC00673	15.1585	186.814	0.0811419	-3.62341	6.02861e-60	6.20439e-58	down	16	16	18	185	132	204	LINC00673	hsa:100499467	long intergenic non-protein coding RNA 673
BTG2	556.248	1263.44	0.440265	-1.18356	8.17186e-60	8.36314e-58	down	596	562	681	1109	1030	1365	BTG2	hsa:7832	Protein BTG2
N4BP3	2052.83	1025.43	2.00192	1.00138	1.68877e-59	1.7187e-57	up	2207	2003	2591	916	808	1127	N4BP3	hsa:23138	NEDD4-binding protein 3
LOXL1	32.6209	250.279	0.130338	-2.93967	2.49712e-59	2.52733e-57	down	32	34	42	249	189	255	LOXL1	hsa:4016	cDNA FLJ51452, highly similar to Lysyl oxidase homolog 1 (EC1.4.3.-)
NUCB2	3980.38	1961.67	2.02908	1.02083	4.13784e-59	4.16489e-57	up	4210	4141	4790	1580	1561	2348	NUCB2	hsa:4925	Nucleobindin 2, isoform CRA_b
CAP2	1024.33	413.861	2.47506	1.30747	5.19685e-59	5.20225e-57	up	1145	1042	1192	345	312	505	CAP2	hsa:10486	Adenylyl cyclase-associated protein 2
FAM83A	32.4562	240.549	0.134926	-2.88976	7.42418e-59	7.3915e-57	down	39	27	42	217	180	275	FAM83A	hsa:84985	family with sequence similarity 83, member A
RAMP3	617.536	1352.96	0.456433	-1.13153	1.14536e-58	1.13416e-56	down	650	662	723	1231	1054	1476	RAMP3	hsa:10268	cDNA, FLJ92137, Homo sapiens receptor (calcitonin) activity modifying protein 3(RAMP3), mRNA
PPARG	42.2359	264.3	0.159803	-2.64564	2.90623e-58	2.84702e-56	down	43	47	49	222	201	318	PPARG	hsa:5468	Peroxisome proliferator activated receptor gamma
SLC1A2	733.797	2086.55	0.351679	-1.50767	1.37951e-57	1.33711e-55	down	789	735	903	1818	1786	2153	SLC1A2	hsa:6506	Excitatory amino acid transporter 2
SOX9	59.7664	498.688	0.119847	-3.06073	1.66038e-57	1.60087e-55	down	66	62	69	501	368	514	SOX9	hsa:6662	cDNA FLJ58176, highly similar to Transcription factor SOX-9
EPAS1	185.258	576.081	0.321583	-1.63674	2.28336e-57	2.18999e-55	down	194	178	243	500	444	665	EPAS1	hsa:2034	cDNA FLJ41851 fis, clone NT2RI3003925, highly similar to Endothelial PAS domain-containing protein 1
ARHGAP26	186.29	579.042	0.32172	-1.63612	4.67235e-57	4.45796e-55	down	209	168	242	482	475	654	ARHGAP26	hsa:23092	cDNA FLJ37901 fis, clone CD34C3000424, highly similar to Rho-GTPase-activating protein 26
SUSD2	1026.57	423.1	2.42631	1.27876	5.45001e-57	5.17299e-55	up	1143	1030	1217	358	313	518	SUSD2	hsa:56241	Sushi domain-containing protein 2
TGFBI	274.107	1005.94	0.272488	-1.87573	2.05531e-56	1.94078e-54	down	316	260	331	863	747	1213	TGFBI	hsa:7045	Transforming growth factor beta
SHH	6.28729	143.273	0.0438833	-4.51018	6.31025e-56	5.92808e-54	down	9	4	8	133	121	140	SHH	hsa:6469	Sonic hedgehog protein
AQP3	121.07	441.365	0.274307	-1.86614	7.77318e-56	7.26515e-54	down	129	124	147	397	349	480	AQP3	hsa:360	cDNA FLJ57062, highly similar to Aquaporin-3
PSCA	7.02718	203.662	0.0345041	-4.85709	1.31812e-55	1.22572e-53	down	5	5	14	172	144	259	PSCA	hsa:8000	Prostate stem cell antigen
GDF15	881.85	2062.48	0.427569	-1.22577	1.35193e-55	1.25081e-53	down	883	977	1045	1879	1534	2348	GDF15	hsa:9518	Growth/differentiation factor 15
SPATS2L	472.696	1078.66	0.438226	-1.19025	2.59648e-55	2.37824e-53	down	531	476	553	915	859	1233	SPATS2L	hsa:26010	SPATS2-like protein
SYNPO2	821.196	318.061	2.58188	1.36842	3.209e-55	2.92466e-53	up	917	812	985	242	272	372	SYNPO2	hsa:171024	Synaptopodin-2
TIFA	223.113	640.309	0.348446	-1.52099	4.26272e-55	3.86578e-53	down	214	248	274	548	543	680	TIFA	hsa:92610	TRAF-interacting protein with FHA domain-containing protein A
TLE4	22.2314	198.358	0.112078	-3.15743	4.76977e-55	4.3043e-53	down	24	20	30	165	147	246	TLE4	hsa:7091	cDNA FLJ32674 fis, clone TESTI1000142, highly similar to TRANSDUCIN-LIKE ENHANCER PROTEIN 4
HMCN1	36.7651	655.481	0.0560888	-4.15614	6.77956e-55	6.08798e-53	down	49	34	38	490	576	756	HMCN1	hsa:83872	Hemicentin-1
RUNX1	685.389	1444.03	0.474635	-1.07511	9.00982e-55	8.05127e-53	down	741	693	831	1308	1183	1502	RUNX1	hsa:861	Runt-related transcription factor 1/NDC1 transmembrane nucleoporin fusion protein
PLEKHG6	69.8401	407.117	0.171548	-2.54331	3.64599e-54	3.24227e-52	down	80	67	84	405	303	421	PLEKHG6	hsa:55200	Pleckstrin homology domain containing, family G (With RhoGef domain) member 6, isoform CRA_a
ICAM1	223.387	633.615	0.35256	-1.50406	4.3861e-54	3.88159e-52	down	231	205	308	545	488	738	ICAM1	hsa:3383	cDNA FLJ53631, highly similar to Intercellular adhesion molecule 1
ADCY5	121.43	539.113	0.22524	-2.15047	9.57088e-54	8.42928e-52	down	131	129	140	452	404	658	ADCY5	hsa:111	cDNA FLJ36521 fis, clone TRACH2002138, highly similar to Adenylate cyclase type 5
LOC101928115	6.50381	154.25	0.042164	-4.56784	1.89866e-53	1.66419e-51	down	4	6	12	139	105	191	LOC101928115	hsa:101928115	uncharacterized LOC101928115
S100P	922.332	2141.52	0.430691	-1.21527	2.41864e-53	2.10986e-51	down	1024	912	1113	1967	1567	2454	S100P	hsa:6286	Protein S100-P
PMAIP1	97.9981	441.163	0.222136	-2.17049	1.59892e-52	1.38163e-50	down	114	103	105	358	384	479	PMAIP1	hsa:5366	Phorbol-12-myristate-13-acetate-induced protein 1
MTURN	303.679	774.653	0.39202	-1.351	3.67512e-52	3.14601e-50	down	326	297	383	673	660	806	MTURN	hsa:222166	Maturin
PRKAR2B	636.377	226.452	2.81021	1.49068	4.33182e-52	3.69091e-50	up	687	616	806	170	192	270	PRKAR2B	hsa:5577	Protein kinase, cAMP-dependent, regulatory, type II, beta, isoform CRA_a
PLEKHA7	787.042	1579.14	0.498398	-1.00463	9.63768e-52	8.13607e-50	down	827	805	970	1466	1240	1673	PLEKHA7	hsa:144100	Pleckstrin homology domain-containing family A member 7
CEACAM6	505.318	157.661	3.20509	1.68037	2.8197e-51	2.35864e-49	up	535	522	612	134	119	189	CEACAM6	hsa:4680	Carcinoembryonic antigen-related cell adhesion molecule 6
EPHA7	75.1534	440.203	0.170724	-2.55026	6.85631e-50	5.60717e-48	down	75	72	103	405	378	426	EPHA7	hsa:2045	Ephrin type-A receptor 7
CCDC78	882.023	374.666	2.35416	1.23521	8.62417e-50	7.02161e-48	up	975	850	1096	351	287	403	CCDC78	hsa:124093	Coiled-coil domain-containing protein 78
ALDH1L2	261.152	47.2245	5.53	2.46728	2.0485e-49	1.6459e-47	up	287	252	326	37	36	60	ALDH1L2	hsa:160428	Mitochondrial 10-formyltetrahydrofolate dehydrogenase
ZNF395	439.167	987.005	0.444949	-1.16829	3.03356e-49	2.42671e-47	down	473	409	577	888	782	1071	ZNF395	hsa:55893	Zinc finger protein 395
SDC2	1028.8	458.642	2.24314	1.16552	3.13131e-49	2.49402e-47	up	1061	1103	1229	426	375	465	SDC2	hsa:6383	Syndecan-2
HECW2	983.716	346.042	2.84276	1.50729	1.94302e-48	1.52112e-46	up	1156	939	1156	287	271	410	HECW2	hsa:57520	E3 ubiquitin-protein ligase HECW2
SLIT1	434.142	128.35	3.38249	1.75808	1.98718e-48	1.54907e-46	up	471	446	516	114	96	149	SLIT1	hsa:6585	Slit homolog 1 (Drosophila)
IL8	2.71613	123.819	0.0219362	-5.51054	2.46556e-48	1.91384e-46	down	4	2	3	100	115	125	CXCL8	hsa:3576	C-X-C motif chemokine
PLCXD3	16.8796	304.401	0.055452	-4.17262	2.77791e-48	2.14719e-46	down	20	15	21	231	276	335	PLCXD3	hsa:345557	cDNA FLJ45199 fis, clone BRCAN2003814, highly similar to Homo sapiens phosphatidylinositol-specific phospholipase C, X domain containing 3 (PLCXD3), mRNA
GNB4	789.359	326.666	2.41641	1.27287	1.55805e-47	1.19422e-45	up	820	802	990	274	256	383	GNB4	hsa:59345	cDNA FLJ77654, highly similar to Homo sapiens guanine nucleotide binding protein (G protein), beta polypeptide 4 (GNB4), mRNA
RP11-346D6.6	379.385	983.862	0.385608	-1.37479	1.71637e-47	1.31009e-45	down	406	399	446	869	839	1005
SORL1	807.445	338.133	2.38795	1.25577	2.05527e-47	1.56226e-45	up	880	781	1014	256	282	407	SORL1	hsa:6653	Sortilin-related receptor, L(DLR class) A repeats-containing, isoform CRA_b
WDR90	215.108	586.653	0.366669	-1.44745	3.52037e-47	2.66487e-45	down	231	199	285	536	468	622	WDR90	hsa:197335	WD repeat domain 90
ZFP36	650.266	1417.58	0.458714	-1.12433	4.54638e-47	3.39939e-45	down	641	680	831	1334	1115	1477	ZFP36	hsa:7538	Tristetraprolin
HS3ST5	2.08876	99.5462	0.0209828	-5.57465	1.42172e-46	1.04178e-44	down	0	3	4	80	73	128	HS3ST5	hsa:222537	Heparan sulfate glucosamine 3-O-sulfotransferase 5
SLC5A8	274.585	55.5236	4.94538	2.30608	1.73357e-46	1.26523e-44	up	316	287	300	47	36	75	SLC5A8	hsa:160728	cDNA, FLJ94398, highly similar to Homo sapiens solute carrier family 5 (iodide transporter), member 8 (SLC5A8), mRNA
KLHL4	11.5984	142.623	0.0813226	-3.6202	4.11528e-46	2.99158e-44	down	13	13	12	120	126	147	KLHL4	hsa:56062	Kelch-like protein 4
SYT17	439.333	135.288	3.2474	1.69929	5.72765e-46	4.14722e-44	up	485	400	575	114	106	158	SYT17	hsa:51760	cDNA FLJ56448, highly similar to Homo sapiens synaptotagmin XVII (SYT17), mRNA
FAXDC2	549.209	1140.6	0.48151	-1.05436	6.21233e-46	4.48046e-44	down	593	565	655	1042	916	1201	FAXDC2	hsa:10826	Fatty acid hydroxylase domain-containing protein 2
COL21A1	361.177	863.525	0.418259	-1.25753	8.87445e-46	6.35043e-44	down	415	358	419	811	697	877	COL21A1	hsa:81578	cDNA FLJ39125 fis, clone NTONG2007034, highly similar to Homo sapiens collagen, type XXI, alpha 1 (COL21A1), mRNA
MAGI3	1254.62	619.645	2.02475	1.01774	2.23538e-45	1.59338e-43	up	1354	1266	1527	511	506	709	MAGI3	hsa:260425	Membrane associated guanylate kinase, WW and PDZ domain containing 3, isoform CRA_b
SLC22A15	138.707	432.381	0.320797	-1.64027	2.6347e-45	1.87074e-43	down	168	136	153	381	352	466	SLC22A15	hsa:55356	cDNA FLJ43082 fis, clone BRTHA3017848, highly similar to Homo sapiens solute carrier family 22 (organic cation transporter), member 15 (SLC22A15), mRNA
PRLR	11629.4	5556.93	2.09278	1.06542	6.20993e-45	4.39226e-43	up	12826	11841	13715	4236	4705	6555	PRLR	hsa:5618	Delta 4-delta 7/11 truncated prolactin receptor
SLFN5	149.219	449.755	0.331778	-1.59171	9.61834e-45	6.72513e-43	down	175	148	169	380	374	494	SLFN5	hsa:162394	cDNA FLJ52100
SLC24A3	669.474	1647.64	0.406324	-1.2993	1.09845e-44	7.62219e-43	down	753	699	752	1515	1197	1898	SLC24A3	hsa:57419	Sodium/potassium/calcium exchanger 3
SLC6A14	1752.21	4478.3	0.391267	-1.35377	1.93578e-44	1.33817e-42	down	1999	1787	1988	3738	3841	4813	SLC6A14	hsa:11254	cDNA FLJ51458, highly similar to Sodium- and chloride-dependent neutral andbasic amino acid transporter B(0+)
TNFRSF18	4.75783	110.596	0.0430199	-4.53885	6.83987e-44	4.69287e-42	down	6	3	7	99	96	109	TNFRSF18	hsa:8784	Tumor necrosis factor receptor superfamily, member 18
XYLT1	791.729	345.336	2.29264	1.19701	1.23553e-43	8.35191e-42	up	883	777	958	284	290	385	XYLT1	hsa:64131	Xylosyltransferase 1
PLEKHH2	72.9341	297.167	0.245431	-2.02661	1.39264e-43	9.37934e-42	down	84	52	109	254	252	316	PLEKHH2	hsa:130271	Pleckstrin homology domain-containing family H member 2
CACNA1D	884.998	398.773	2.2193	1.15011	2.12891e-43	1.42856e-41	up	995	908	1014	349	305	460	CACNA1D	hsa:776	cDNA FLJ51831, highly similar to Voltage-dependent L-type calcium channel subunit alpha-1D
KIT	533.016	140.853	3.78419	1.91999	2.60442e-43	1.74126e-41	up	597	571	584	105	115	175	KIT	hsa:3815	Receptor protein-tyrosine kinase
OLFML3	727.2	128.344	5.66603	2.50234	3.98402e-43	2.65394e-41	up	744	827	818	131	101	121	OLFML3	hsa:56944	Olfactomedin-like protein 3
CPE	501.868	178.495	2.81166	1.49142	5.16643e-43	3.42912e-41	up	532	488	644	167	129	203	CPE	hsa:1363	cDNA FLJ45230 fis, clone BRCAN2021325, highly similar to Carboxypeptidase E (EC 3.4.17.10)
BMPER	7.21418	155.323	0.0464463	-4.42829	5.75865e-43	3.7947e-41	down	2	10	12	128	144	154	BMPER	hsa:168667	BMP-binding endothelial regulator protein
OSMR	365.172	810.996	0.450277	-1.15112	7.34215e-43	4.82082e-41	down	398	371	437	708	628	927	OSMR	hsa:9180	cDNA FLJ61046, highly similar to Homo sapiens oncostatin M receptor (OSMR), mRNA
TRIM14	255.039	632.061	0.403504	-1.30934	1.39214e-42	9.10806e-41	down	252	243	354	559	510	685	TRIM14	hsa:9830	Tripartite motif-containing 14, isoform CRA_a
IRX2	345.134	771.581	0.447308	-1.16066	5.60609e-42	3.64177e-40	down	353	373	412	713	576	863	IRX2	hsa:153572	Iroquois-class homeodomain protein IRX-2
PPAP2A	38.2402	206.328	0.185337	-2.43178	1.37862e-41	8.89259e-40	down	37	43	46	195	150	231	PPAP2A	hsa:8611	Phosphatidic acid phosphatase type 2A, isoform CRA_a
TFF3	612.342	247.326	2.47585	1.30792	1.61977e-41	1.04114e-39	up	640	621	765	244	185	257	TFF3	hsa:7033	Trefoil factor 3
LAMB3	31.127	190.14	0.163706	-2.61082	1.6519e-41	1.05809e-39	down	26	26	53	176	140	215	LAMB3	hsa:3914	Laminin subunit beta-3
S100A16	527.934	193.318	2.73091	1.44938	2.44874e-41	1.55759e-39	up	559	558	624	178	122	248	S100A16	hsa:140576	Protein S100-A16
SPAG4	35.3606	198.144	0.178459	-2.48634	8.81079e-41	5.52756e-39	down	35	37	45	181	156	213	SPAG4	hsa:6676	Sperm-associated antigen 4 protein
ROBO1	96.2255	330.971	0.290737	-1.78221	1.29707e-40	8.10955e-39	down	105	92	122	266	282	371	ROBO1	hsa:6091	Roundabout homolog 1
MALRD1	401.417	125.883	3.18881	1.67302	7.74836e-40	4.7792e-38	up	479	377	471	109	109	129	MALRD1	hsa:340895	cDNA FLJ60310
PARP9	84.3438	303.623	0.277791	-1.84793	7.99134e-40	4.91253e-38	down	85	83	112	273	236	336	PARP9	hsa:83666	cDNA FLJ54723, highly similar to Poly (ADP-ribose) polymerase 9 (EC 2.4.2.30)
B3GNT5	10.2782	122.374	0.0839907	-3.57363	9.29849e-40	5.67797e-38	down	11	15	7	104	108	125	B3GNT5	hsa:84002	cDNA FLJ34155 fis, clone FCBBF3013205, highly similar to Homo sapiens UDP-GlcNAc:betaGal beta-1,3-N-acetylglucosaminyltransferase 5 (B3GNT5), mRNA
ACSL1	65.2478	265.064	0.246159	-2.02234	1.61855e-39	9.85057e-38	down	63	64	90	224	232	275	ACSL1	hsa:2180	cDNA FLJ76467, highly similar to Homo sapiens acyl-CoA synthetase long-chain family member 1 (ACSL1), mRNA
FRAS1	63.6123	360.703	0.176356	-2.50343	3.43197e-39	2.07493e-37	down	66	67	77	275	305	426	FRAS1	hsa:80144	Extracellular matrix protein FRAS1
TMEM63C	575.959	224.919	2.56074	1.35656	5.59899e-39	3.35957e-37	up	599	570	740	198	149	290	TMEM63C	hsa:57156	Transmembrane protein 63C, isoform CRA_a
NBPF4	79.8462	291.172	0.274224	-1.86657	5.98271e-39	3.56994e-37	down	86	85	92	261	238	307	NBPF4	hsa:148545	Neuroblastoma breakpoint family member 4
PER1	258.564	648.608	0.398644	-1.32683	9.29678e-39	5.52947e-37	down	281	244	333	626	504	665	PER1	hsa:5187	Period 1
CECR2	837.825	380.716	2.20066	1.13793	1.26279e-38	7.43828e-37	up	939	845	981	351	256	466	CECR2	hsa:27443	Cat eye syndrome critical region protein 2
BFSP2-AS1	144.202	15.4835	9.31324	3.21928	3.73883e-38	2.16745e-36	up	180	134	162	16	11	16	BFSP2-AS1	hsa:85003	BFSP2 antisense RNA 1
SMIM22	85.7843	299.377	0.286542	-1.80318	4.43829e-38	2.55676e-36	down	95	83	106	276	229	328	SMIM22	hsa:440335	Small integral membrane protein 22
PRICKLE2-AS1	73.3492	273.677	0.268014	-1.89962	4.95562e-38	2.84583e-36	down	77	68	99	225	217	323	PRICKLE2-AS1	hsa:100652759	PRICKLE2 antisense RNA 1
FBXO27	695.504	308.91	2.25147	1.17087	5.15544e-38	2.95133e-36	up	803	703	786	273	250	334	FBXO27	hsa:126433	F-box only protein 27
CAMK1D	357.347	113.638	3.1446	1.65288	7.84674e-38	4.47802e-36	up	374	373	433	94	94	128	CAMK1D	hsa:57118	Calcium/calmodulin-dependent protein kinase type 1D variant 3
DNAJA4	482.102	964.691	0.499747	-1.00073	8.17602e-38	4.65144e-36	down	494	514	583	895	753	1029	DNAJA4	hsa:55466	DnaJ homolog subfamily A member 4
SHC4	294.754	62.1236	4.74465	2.2463	9.07124e-38	5.12889e-36	up	279	322	373	54	44	77	SHC4	hsa:399694	cDNA FLJ42926 fis, clone BRSSN2004719, highly similar to Homo sapiens rai-like protein (RaLP), mRNA
CT83	0	116.744	0	-20	1.56397e-37	8.78846e-36	down	0	0	0	85	113	123	CT83	hsa:203413	Kita-kyushu lung cancer antigen 1
RASAL1	116.903	406.623	0.287496	-1.79839	3.8541e-37	2.15912e-35	down	109	116	164	389	288	460	RASAL1	hsa:8437	RAS protein activator like 1 (GAP1 like), isoform CRA_b
UGT2B15	481.233	1282.2	0.375318	-1.41382	5.02005e-37	2.80373e-35	down	499	482	613	1057	1113	1376	UGT2B15	hsa:7366	UGT2B15 protein
GLCCI1	449.363	1471.52	0.305373	-1.71136	7.45673e-37	4.11445e-35	down	469	455	563	1400	1216	1433	GLCCI1	hsa:113263	Glucocorticoid-induced transcript 1 protein
TIMP2	194.46	733.405	0.265147	-1.91514	8.44228e-37	4.64427e-35	down	180	180	290	721	561	748	TIMP2	hsa:7077	TIMP metallopeptidase inhibitor 2, isoform CRA_b
GPR37L1	159.856	510.753	0.312981	-1.67585	1.62801e-36	8.9292e-35	down	170	174	182	503	392	518	GPR37L1	hsa:9283	cDNA FLJ53885, highly similar to Endothelin B receptor-like protein 2
PRDM6	831.808	398.952	2.08499	1.06004	1.72943e-36	9.42899e-35	up	897	870	976	355	308	449	PRDM6	hsa:93166	Putative histone-lysine N-methyltransferase PRDM6
ME1	421.936	858.702	0.491365	-1.02513	1.80585e-36	9.81641e-35	down	441	428	527	812	640	939	ME1	hsa:4199	NADP-dependent malic enzyme
ZNRF1	989.329	1999.23	0.494854	-1.01492	3.18135e-36	1.71409e-34	down	1101	1040	1116	1870	1610	2045	ZNRF1	hsa:84937	E3 ubiquitin-protein ligase ZNRF1
FAM105A	90.5348	303.504	0.298299	-1.74517	3.5126e-36	1.88702e-34	down	84	96	120	273	253	312	FAM105A	hsa:54491	family with sequence similarity 105, member A
XIST	25869.9	12893.5	2.00643	1.00463	3.84239e-36	2.05815e-34	up	28928	25656	30893	9765	11024	15139	XIST	hsa:7503	X inactive specific transcript (non-protein coding)
JUNB	920.691	2509.39	0.366898	-1.44655	4.0471e-36	2.16148e-34	down	961	1020	1047	2373	2051	2493	JUNB	hsa:3726	Transcription factor jun-B
SH2D4A	204.263	503.198	0.405929	-1.3007	5.42489e-36	2.88891e-34	down	209	209	258	432	397	574	SH2D4A	hsa:63898	SH2 domain-containing protein 4A
CAV2	173.513	449.516	0.386001	-1.37332	9.44297e-36	4.99959e-34	down	185	193	192	408	360	478	CAV2	hsa:858	Caveolin-2
TSPAN1	73.8307	306.337	0.241011	-2.05283	1.69989e-35	8.92273e-34	down	106	59	79	299	238	310	TSPAN1	hsa:10103	Tetraspanin-1
PPFIA4	107.488	435.7	0.246702	-2.01916	2.10003e-35	1.09602e-33	down	111	94	154	431	311	472	PPFIA4	hsa:8497	cDNA FLJ13303 fis, clone OVARC1001372, highly similar to Liprin-alpha-4
GALNT4	272.596	615.351	0.442993	-1.17464	2.50091e-35	1.29785e-33	down	288	293	317	519	529	653	GALNT4	hsa:8693	Polypeptide N-acetylgalactosaminyltransferase 4
DUT	844.836	420.791	2.00773	1.00557	2.82775e-35	1.46332e-33	up	915	820	1064	377	359	423	DUT	hsa:1854	Deoxyuridine 5'-triphosphate nucleotidohydrolase, mitochondrial
MICAL2	139.548	389.495	0.358278	-1.48085	5.25416e-35	2.70368e-33	down	155	130	178	357	314	407	MICAL2	hsa:9645	cDNA FLJ58307, moderately similar to Protein MICAL-2
MUC16	174.141	1631.92	0.106709	-3.22825	9.41669e-35	4.81855e-33	down	189	192	191	1209	1315	2061	MUC16	hsa:94025	Mucin-16
EGR1	221.359	527.217	0.419863	-1.25201	1.19957e-34	6.08724e-33	down	224	226	283	491	413	558	EGR1	hsa:1958	Early growth response protein 1
RGS22	152.066	696.105	0.218453	-2.19461	1.52017e-34	7.69281e-33	down	143	169	190	575	627	714	RGS22	hsa:26166	Regulator of G-protein-signaling 22
FAM83E	34.696	178.868	0.193975	-2.36605	1.815e-34	9.15949e-33	down	40	32	43	168	147	178	FAM83E	hsa:54854	family with sequence similarity 83, member E
NYNRIN	944.658	449.421	2.10195	1.07173	1.88933e-34	9.5084e-33	up	949	1002	1170	431	358	452	NYNRIN	hsa:57523	Protein NYNRIN
PDE10A	251.902	65.9321	3.82063	1.93381	2.42311e-34	1.21281e-32	up	304	238	290	69	44	71	PDE10A	hsa:10846	cDNA FLJ58114, highly similar to cAMP and cAMP-inhibited cGMP 3',5'-cyclicphosphodiesterase 10A (EC 3.1.4.17)
FRMD4A	865.744	418.963	2.0664	1.04712	3.18193e-34	1.57967e-32	up	994	808	1066	363	316	494	FRMD4A	hsa:55691	FERM domain-containing protein 4A
SYTL2	4692.06	11042.7	0.424901	-1.2348	3.48386e-34	1.72489e-32	down	5172	4703	5627	8988	9479	12141	SYTL2	hsa:54843	Synaptotagmin-like 2, isoform CRA_b
EFNB2	287.248	625.425	0.459285	-1.12254	5.71198e-34	2.82042e-32	down	305	295	349	583	457	707	EFNB2	hsa:1948	Ephrin-B2
NMNAT2	272.931	79.16	3.44783	1.78569	6.90495e-34	3.40032e-32	up	299	264	341	71	65	83	NMNAT2	hsa:23057	cDNA FLJ77295, highly similar to Homo sapiens nicotinamide nucleotide adenylyltransferase 2 (NMNAT2), transcript variant 1, mRNA
INHBE	262.072	71.9472	3.64255	1.86495	9.52716e-34	4.66652e-32	up	285	269	311	66	48	89	INHBE	hsa:83729	Inhibin beta E chain
ANP32E	437.047	1422.31	0.307281	-1.70237	1.5419e-33	7.5323e-32	down	481	396	576	1157	1253	1520	ANP32E	hsa:81611	Acidic (Leucine-rich) nuclear phosphoprotein 32 family, member E variant
L3MBTL3	68.0868	247.838	0.274723	-1.86395	1.92449e-33	9.37626e-32	down	65	74	86	235	200	249	L3MBTL3	hsa:84456	cDNA FLJ75620
SHISA2	278.248	83.337	3.33883	1.73934	2.06662e-33	1.00155e-31	up	301	279	340	82	68	79	SHISA2	hsa:387914	Protein shisa-2 homolog
PLEKHB1	170.254	431.476	0.394584	-1.34159	3.36602e-33	1.62697e-31	down	190	181	189	400	343	452	PLEKHB1	hsa:58473	Pleckstrin homology domain containing, family B (Evectins) member 1, isoform CRA_a
ZNF486	4.78136	87.0816	0.0549067	-4.18687	3.77411e-33	1.81942e-31	down	5	4	7	76	70	96	ZNF486	hsa:90649	Zinc finger protein 486
TDRD1	358.076	126.103	2.83955	1.50566	4.86405e-33	2.33258e-31	up	365	358	464	109	98	145	TDRD1	hsa:56165	Tudor domain-containing protein 1
FRK	281.028	83.7592	3.35519	1.7464	6.31766e-33	3.01389e-31	up	307	295	324	50	86	95	FRK	hsa:2444	Non-specific protein-tyrosine kinase
GALM	44.0114	195.955	0.2246	-2.15457	6.59201e-33	3.1366e-31	down	39	47	60	174	170	195	GALM	hsa:130589	Aldose 1-epimerase
KLHL13	287.008	620.955	0.462205	-1.1134	1.29213e-32	6.08722e-31	down	309	265	380	546	488	695	KLHL13	hsa:90293	Kelch-like protein 13
NXPE3	314.76	102.349	3.07535	1.62075	1.90396e-32	8.92036e-31	up	364	305	371	96	69	123	NXPE3	hsa:91775	NXPE family member 3
LCN2	99.9554	669.934	0.149202	-2.74466	2.67192e-32	1.23916e-30	down	104	105	121	557	475	861	LCN2	hsa:3934	Neutrophil gelatinase-associated lipocalin
TMOD2	336.185	116.797	2.87837	1.52525	3.20822e-32	1.47667e-30	up	353	332	429	114	88	122	TMOD2	hsa:29767	cDNA FLJ76964, highly similar to Homo sapiens tropomodulin 2 (neuronal) (TMOD2), mRNA
CAPN13	264.511	578.406	0.457311	-1.12875	3.27044e-32	1.50153e-30	down	300	255	320	511	439	666	CAPN13	hsa:92291	cDNA FLJ76080, highly similar to Homo sapiens calpain 13 (CAPN13), mRNA
LOXL1-AS1	154.618	402.702	0.383951	-1.381	3.31408e-32	1.51776e-30	down	174	138	202	383	315	417	LOXL1-AS1	hsa:100287616	LOXL1 antisense RNA 1
CACNB2	144.737	21.8018	6.63874	2.73091	5.38163e-32	2.43423e-30	up	136	160	182	13	15	35	CACNB2	hsa:783	cDNA FLJ57842, highly similar to Voltage-dependent L-type calcium channel subunit beta-2
SFMBT2	570.964	258.418	2.20946	1.14369	7.71011e-32	3.4618e-30	up	612	561	718	207	222	288	SFMBT2	hsa:57713	Scm-like with four MBT domains protein 2
RDH10	173.529	428.616	0.404858	-1.30451	1.3314e-31	5.90553e-30	down	215	166	191	379	347	463	RDH10	hsa:157506	Retinol dehydrogenase 10 (All-trans), isoform CRA_a
PTPRN2	31.492	179.501	0.175442	-2.51093	1.51404e-31	6.69945e-30	down	32	24	50	163	158	171	PTPRN2	hsa:5799	Protein-tyrosine-phosphatase
SOX11	260.321	76.6997	3.39403	1.763	1.55535e-31	6.84914e-30	up	283	273	302	67	62	84	SOX11	hsa:6664	Transcription factor SOX-11
C4orf19	35.2763	173.822	0.202946	-2.30083	2.66858e-31	1.17232e-29	down	46	29	42	176	125	182	C4orf19	hsa:55286	chromosome 4 open reading frame 19
ELMO3	105.751	322.999	0.327402	-1.61086	2.72007e-31	1.19208e-29	down	104	120	124	318	234	347	ELMO3	hsa:79767	Engulfment and cell motility protein 3
B3GALNT1	420.232	1044.19	0.402446	-1.31313	3.30552e-31	1.43833e-29	down	465	422	501	897	912	1068	B3GALNT1	hsa:8706	cDNA FLJ38598 fis, clone HEART2003027, highly similar to Beta-1,3-galactosyltransferase 3 (EC 2.4.1.79)
TNXB	55.838	211.985	0.263405	-1.92465	4.00434e-31	1.73828e-29	down	71	62	49	188	174	225	TNXB	hsa:7148	Growth-inhibiting protein 45
PTGER3	95.1497	7.02322	13.5479	3.76	4.03732e-31	1.74846e-29	up	104	107	101	11	4	4	PTGER3	hsa:5733	Prostaglandin E2 receptor EP3 subtype
MPZL3	293.164	620.708	0.472306	-1.08221	5.59014e-31	2.40955e-29	down	333	286	350	530	524	664	MPZL3	hsa:196264	Myelin protein zero-like protein 3
SPINK5	10.3373	103.03	0.100333	-3.31714	9.31628e-31	3.99684e-29	down	7	9	19	105	77	103	SPINK5	hsa:11005	cDNA FLJ59287, highly similar to Serine protease inhibitor Kazal-type 5
BIRC3	18.2298	124.993	0.145847	-2.77747	9.49452e-31	4.06379e-29	down	19	20	21	95	110	142	BIRC3	hsa:330	Baculoviral IAP repeat-containing protein 3
TENM3	361.338	134.169	2.69315	1.42929	1.18441e-30	5.04585e-29	up	379	401	408	127	104	141	TENM3	hsa:55714	Teneurin-3
FAHD2CP	53.7932	205.918	0.261236	-1.93657	2.01586e-30	8.54829e-29	down	57	54	67	201	148	225	FAHD2CP	hsa:729234	fumarylacetoacetate hydrolase domain containing 2C, pseudogene
CAPN12	163.862	406.33	0.403273	-1.31017	2.19197e-30	9.23097e-29	down	156	176	210	363	322	444	CAPN12	hsa:147968	Calpain-12
CROT	693.52	344.748	2.01168	1.0084	4.61024e-30	1.91943e-28	up	708	749	830	306	287	360	CROT	hsa:54677	cDNA FLJ56931, highly similar to Peroxisomal carnitine O-octanoyltransferase (EC 2.3.1.137)
PSD3	340.313	814.187	0.417979	-1.2585	4.64627e-30	1.93005e-28	down	367	357	398	649	668	955	PSD3	hsa:23362	cDNA FLJ33998 fis, clone FCBBF1000023, moderately similar to Mus musculus pleckstrin and Sec7 domain containing 3 (Psd3), transcript variant 2, mRNA
TBC1D31	216.95	493.135	0.43994	-1.18462	5.57539e-30	2.31076e-28	down	218	229	270	445	404	515	TBC1D31	hsa:93594	TBC1 domain family member 31
MAP1B	322.351	112.275	2.87109	1.5216	5.6561e-30	2.33892e-28	up	347	314	407	83	84	151	MAP1B	hsa:4131	Microtubule-associated protein 1B, isoform CRA_b
RNF207	149.385	379.148	0.394001	-1.34373	1.19509e-29	4.91972e-28	down	163	158	171	352	309	386	RNF207	hsa:388591	RING finger protein 207
DMTN	73.2961	242.939	0.301705	-1.72879	2.57656e-29	1.05357e-27	down	80	70	93	221	203	246	DMTN	hsa:2039	Dematin variant
SLC1A4	593.835	201.946	2.94056	1.55609	3.17867e-29	1.294e-27	up	616	618	728	197	109	271	SLC1A4	hsa:6509	Neutral amino acid transporter A
FIGN	25.2908	400.31	0.0631779	-3.98444	4.13417e-29	1.67924e-27	down	29	32	21	279	366	467	FIGN	hsa:55137	Fidgetin
SP100	135.275	348.195	0.388505	-1.364	5.73848e-29	2.31549e-27	down	162	137	146	283	284	404	SP100	hsa:6672	cDNA FLJ61544, highly similar to Nuclear autoantigen Sp-100
LIMK2	946.41	471.11	2.00889	1.0064	8.65272e-29	3.46847e-27	up	1019	981	1123	469	313	539	LIMK2	hsa:3985	LIM domain kinase 2, isoform CRA_a
NTN4	16.7979	184.047	0.0912696	-3.45372	1.09769e-28	4.38096e-27	down	21	13	22	137	143	239	NTN4	hsa:59277	cDNA FLJ75513, highly similar to Homo sapiens hepar-derived netrin-like protein mRNA
CAMK2B	665.422	332.342	2.00222	1.0016	1.1853e-28	4.72032e-27	up	736	663	800	314	254	355	CAMK2B	hsa:816	Calcium/calmodulin-dependent protein kinase (CaM kinase) II beta
NKAIN1	483.008	182.815	2.64206	1.40166	1.54023e-28	6.08093e-27	up	500	479	622	201	114	196	NKAIN1	hsa:79570	Sodium/potassium-transporting ATPase subunit beta-1-interacting protein 1
OSGIN1	210.416	469.565	0.448109	-1.15808	1.64923e-28	6.49724e-27	down	217	216	263	438	342	532	OSGIN1	hsa:29948	Oxidative stress-induced growth inhibitor 1
ABCG2	230.46	46.7842	4.92603	2.30042	1.70244e-28	6.6925e-27	up	243	263	250	44	46	36	ABCG2	hsa:9429	ATP-binding cassette, sub-family G (WHITE), member 2, isoform CRA_a
STRA6	4.40264	75.02	0.0586863	-4.09083	2.16767e-28	8.46687e-27	down	7	1	7	57	59	95	STRA6	hsa:64220	cDNA FLJ31563 fis, clone NT2RI2001449, highly similar to Homo sapiens stimulated by retinoic acid gene 6 homolog (STRA6), mRNA
PABPC4L	13.9247	177.27	0.0785507	-3.67023	2.40038e-28	9.35588e-27	down	17	13	16	125	152	219	PABPC4L	hsa:132430	Polyadenylate-binding protein 4-like
RAB39B	392.947	110.122	3.5683	1.83524	2.73415e-28	1.06342e-26	up	402	376	528	66	107	133	RAB39B	hsa:116442	Ras-related protein Rab-39B
MIR21	25.3323	136.795	0.185184	-2.43297	6.45793e-28	2.46464e-26	down	25	21	39	134	104	141	MIR21	hsa:406991	microRNA 21
LRRN1	92.6047	9.07544	10.2039	3.35105	6.62125e-28	2.52172e-26	up	89	91	128	7	11	6	LRRN1	hsa:57633	Leucine-rich repeat neuronal protein 1
GLRA3	3.71109	124.251	0.0298677	-5.06527	6.66816e-28	2.53432e-26	down	4	5	3	84	113	149	GLRA3	hsa:8001	Glycine receptor subunit alpha-3
GHR	260.613	86.1655	3.02456	1.59673	9.13077e-28	3.45592e-26	up	300	235	330	71	73	95	GHR	hsa:2690	Growth hormone receptor
TRA	539.348	256.85	2.09985	1.07029	9.93058e-28	3.75089e-26	up	587	526	673	232	214	263	TRA		T-cell receptor alpha chain V region CTL-L17
IFITM10	168.427	400.233	0.420824	-1.24871	1.70225e-27	6.4032e-26	down	186	152	222	377	308	426	IFITM10	hsa:402778	Interferon-induced transmembrane protein 10
ASB13	249.048	524.15	0.475146	-1.07356	2.40609e-27	8.99535e-26	down	248	274	299	476	409	572	ASB13	hsa:79754	Ankyrin repeat and SOCS box protein 13
MSMB	193.797	438.956	0.441495	-1.17953	2.78375e-27	1.03649e-25	down	228	187	225	422	339	455	MSMB	hsa:4477	Beta-microseminoprotein
TMEM26	774.276	1573.51	0.492068	-1.02307	3.26239e-27	1.20979e-25	down	809	836	906	1406	1337	1594	TMEM26	hsa:219623	Transmembrane protein 26
SLC5A5	3.72349	83.4391	0.0446252	-4.486	5.85906e-27	2.15526e-25	down	1	7	4	71	55	111	SLC5A5	hsa:6528	Sodium/iodide cotransporter
CD27-AS1	93.0036	267.058	0.348252	-1.5218	6.52847e-27	2.3919e-25	down	100	96	111	261	198	283	CD27-AS1	hsa:678655	CD27 antisense RNA 1
LOC101928801	677.773	331.009	2.0476	1.03393	7.58003e-27	2.77163e-25	up	761	616	874	299	257	365	LOC101928801	hsa:101928801	uncharacterized LOC101928801
FOSB	22.703	125.824	0.180435	-2.47045	7.60623e-27	2.77567e-25	down	23	24	28	107	102	141	FOSB	hsa:2354	FBJ murine osteosarcoma viral oncogene homolog B, isoform CRA_a
MIR503HG	505.247	217.681	2.32105	1.21477	1.3159e-26	4.73594e-25	up	544	553	564	210	160	236	MIR503HG	hsa:84848	MIR503 host gene (non-protein coding)
APOD	179.999	407.414	0.441809	-1.17851	1.87631e-26	6.71331e-25	down	193	201	197	346	321	470	APOD	hsa:347	cDNA FLJ57921, highly similar to Apolipoprotein D
PBK	188.441	424.679	0.443725	-1.17226	1.98908e-26	7.10292e-25	down	193	191	240	358	347	476	PBK	hsa:55872	Lymphokine-activated killer T-cell-originated protein kinase
AZGP1	31.0628	146.182	0.212494	-2.23451	2.67758e-26	9.54292e-25	down	27	29	48	125	130	147	AZGP1	hsa:563	AZGP1 protein
GRIK2	17.9811	164.965	0.109	-3.1976	2.99795e-26	1.06433e-24	down	13	24	22	119	149	190	GRIK2	hsa:2898	Glutamate receptor ionotropic, kainate 2
RIMS2	264.871	92.0419	2.87772	1.52493	3.17156e-26	1.12162e-24	up	306	267	300	96	69	89	RIMS2	hsa:9699	Regulating synaptic membrane exocytosis protein 2
LOC113230	219.882	470.477	0.467359	-1.0974	3.42233e-26	1.20797e-24	down	221	240	264	396	378	537	LOC113230	hsa:113230	uncharacterized protein LOC113230
LRRC16B	201.598	57.7027	3.49374	1.80477	3.99931e-26	1.40351e-24	up	209	229	224	56	49	53	LRRC16B	hsa:90668	Leucine-rich repeat-containing protein 16B
COL12A1	262.27	962.938	0.272364	-1.87639	4.97468e-26	1.74247e-24	down	286	300	273	752	859	1053	COL12A1	hsa:1303	Collagen, type XII, alpha 1
HSPD1P11	9.20282	85.5025	0.107632	-3.21582	5.00908e-26	1.75117e-24	down	7	13	10	73	61	107	HSPD1P11		heat shock 60kDa protein 1 (chaperonin) pseudogene 11
SIGLEC15	1.91931	88.1237	0.0217797	-5.52087	5.26863e-26	1.8384e-24	down	3	3	0	61	70	118	SIGLEC15	hsa:284266	Sialic acid-binding Ig-like lectin 15
FAM198B	102.112	280.644	0.36385	-1.45858	5.37015e-26	1.86671e-24	down	134	96	106	257	236	280	FAM198B	hsa:51313	Protein FAM198B
LINC00847	164.295	382.405	0.429636	-1.21881	6.07502e-26	2.09978e-24	down	170	161	214	367	276	424	LINC00847	hsa:729678	long intergenic non-protein coding RNA 847
ZNF711	467.033	213.673	2.18574	1.12812	6.89559e-26	2.37891e-24	up	514	464	566	174	166	259	ZNF711	hsa:7552	cDNA FLJ57109, highly similar to Zinc finger protein 711
LAGE3	535.099	259.888	2.05896	1.04192	7.3582e-26	2.53374e-24	up	571	580	610	219	222	278	LAGE3	hsa:8270	EKC/KEOPS complex subunit LAGE3
SLC2A12	2.72853	62.6883	0.0435254	-4.522	8.57098e-26	2.94581e-24	down	1	4	4	49	57	67	SLC2A12	hsa:154091	Solute carrier family 2, facilitated glucose transporter member 12
ARHGEF6	306.075	115.492	2.65017	1.40609	9.42475e-26	3.23318e-24	up	311	333	365	105	85	133	ARHGEF6	hsa:9459	cDNA FLJ50776, highly similar to Rho guanine nucleotide exchange factor 6
SOCS2-AS1	28.2243	134.721	0.209502	-2.25496	1.11894e-25	3.83139e-24	down	24	29	41	115	98	166	SOCS2-AS1	hsa:144481	SOCS2 antisense RNA 1
AMDHD2	606.094	300.137	2.01939	1.01392	1.98087e-25	6.73238e-24	up	663	608	732	312	198	329	AMDHD2	hsa:51005	cDNA FLJ50231, weakly similar to N-acetylglucosamine-6-phosphatedeacetylase (EC 3.5.1.25)
TRIM47	2.97845	62.6404	0.0475484	-4.39446	2.27818e-25	7.72851e-24	down	2	3	5	53	49	73	TRIM47	hsa:91107	Tripartite motif-containing protein 47
IKZF2	88.9703	263.018	0.338267	-1.56376	2.31546e-25	7.84047e-24	down	104	76	116	215	233	278	IKZF2	hsa:22807	Zinc finger protein, subfamily 1A, 2 (Helios), isoform CRA_c
PPARGC1A	105.157	14.3559	7.32499	2.87283	2.56438e-25	8.63544e-24	up	103	101	146	16	4	22	PPARGC1A	hsa:10891	Peroxisome proliferative activated receptor, gamma, coactivator 1, alpha, isoform CRA_a
WSB1	2779.04	6971.48	0.39863	-1.32688	2.89412e-25	9.72795e-24	down	2881	2897	3403	6469	5919	6772	WSB1	hsa:26118	WD repeat and SOCS box-containing 1, isoform CRA_c
ITGA2	1734.18	698.772	2.48176	1.31136	3.17299e-25	1.06458e-23	up	1916	1724	2092	442	628	886	ITGA2	hsa:3673	Integrin alpha-2
KLHL7	51.9805	181.568	0.286287	-1.80447	3.71935e-25	1.24107e-23	down	70	48	53	165	128	217	KLHL7	hsa:55975	cDNA FLJ52310, highly similar to Kelch-like protein 7
LINC00992	180.09	404.498	0.445218	-1.16742	5.51478e-25	1.82686e-23	down	178	188	230	346	340	434	LINC00992	hsa:728342	long intergenic non-protein coding RNA 992
TCEAL8	0.820356	108.69	0.00754769	-7.04975	7.04557e-25	2.3172e-23	down	0	0	3	95	108	91	TCEAL8	hsa:90843	Transcription elongation factor A protein-like 8
POC1B-GALNT4	266.681	588.846	0.452888	-1.14277	1.0222e-24	3.34388e-23	down	279	286	314	487	514	626	POC1B-GALNT4	hsa:100528030	Polypeptide N-acetylgalactosaminyltransferase
LOXL4	0.616237	84.6384	0.00728082	-7.10168	1.51728e-24	4.93696e-23	down	2	0	0	61	61	119	LOXL4	hsa:84171	Lysyl oxidase homolog 4
PRKCA	161.515	370.586	0.435837	-1.19814	1.66578e-24	5.39143e-23	down	163	155	219	314	293	427	PRKCA	hsa:5578	Protein kinase C, alpha
ANK1	252.4	87.2103	2.89415	1.53314	2.03463e-24	6.57361e-23	up	292	249	292	78	57	112	ANK1	hsa:286	cDNA FLJ44690 fis, clone BRACE3013418, highly similar to Homo sapiens ankyrin 1, erythrocytic (ANK1), transcript variant 2, mRNA
SLC27A6	218.565	460.909	0.474204	-1.07642	2.11927e-24	6.83502e-23	down	228	232	261	396	392	486	SLC27A6	hsa:28965	cDNA, FLJ94000, highly similar to Homo sapiens solute carrier family 27 (fatty acid transporter),member 6 (SLC27A6), mRNA
KIAA1683	151.543	352.224	0.430246	-1.21677	2.7111e-24	8.71308e-23	down	164	171	162	313	287	376	KIAA1683	hsa:80726	Uncharacterized protein KIAA1683
ADD3	158.611	368.517	0.430404	-1.21624	2.75829e-24	8.84925e-23	down	166	155	205	326	317	372	ADD3	hsa:120	Gamma-adducin
BEND7	174.534	391.32	0.446012	-1.16484	3.83773e-24	1.2248e-22	down	176	183	218	355	323	403	BEND7	hsa:222389	BEN domain-containing protein 7
SLC12A8	5.19475	68.7804	0.0755266	-3.72687	3.87737e-24	1.2353e-22	down	4	7	6	66	52	73	SLC12A8	hsa:84561	Solute carrier family 12 member 8
FAT1	445.199	136.026	3.27289	1.71057	6.77377e-24	2.13211e-22	up	530	427	513	88	105	194	FAT1	hsa:2195	Protocadherin Fat 1
SLC25A24P1	81.8823	452.57	0.180927	-2.46652	7.31982e-24	2.30003e-22	down	86	73	114	360	423	460	SLC25A24P1		SLC25A24 pseudogene 1
SPATA9	3.00072	59.8902	0.0501037	-4.31894	9.49371e-24	2.95774e-22	down	6	1	3	52	52	61	SPATA9	hsa:83890	Spermatogenesis-associated protein 9
NDRG4	45.0025	215.304	0.209019	-2.2583	1.02027e-23	3.17323e-22	down	54	41	54	224	157	215	NDRG4	hsa:65009	Protein NDRG4
AFAP1L2	409.958	189.702	2.16106	1.11174	1.42433e-23	4.38526e-22	up	412	418	528	187	145	193	AFAP1L2	hsa:84632	cDNA FLJ57978
CHST11	259.288	94.4584	2.745	1.4568	1.44086e-23	4.42871e-22	up	273	280	301	94	65	105	CHST11	hsa:50515	Carbohydrate (Chondroitin 4) sulfotransferase 11, isoform CRA_a
MPPED2	18.5974	106.321	0.174918	-2.51525	1.77227e-23	5.41951e-22	down	15	24	22	85	94	115	MPPED2	hsa:744	Metallophosphoesterase MPPED2
GPR68	50.7292	200.143	0.253465	-1.98014	1.79242e-23	5.46345e-22	down	48	49	72	205	148	201	GPR68	hsa:8111	G protein-coupled receptor 68, isoform CRA_a
DIRAS2	71.2745	212.844	0.334867	-1.57834	2.41584e-23	7.33927e-22	down	68	80	87	170	182	239	DIRAS2	hsa:54769	GTP-binding protein Di-Ras2
SIPA1	32.1866	137.43	0.234204	-2.09416	2.82989e-23	8.56873e-22	down	47	27	32	133	110	136	SIPA1	hsa:6494	Signal-induced proliferation-associated gene 1, isoform CRA_a
SOX2	179.634	433.064	0.414797	-1.26952	3.49832e-23	1.05578e-21	down	187	203	200	400	305	510	SOX2	hsa:6657	Transcription factor SOX-2
GALNT16	341.156	145.382	2.34661	1.23058	3.52846e-23	1.06312e-21	up	392	319	419	137	103	167	GALNT16	hsa:57452	cDNA FLJ57424, highly similar to polypeptideN-acetylgalactosaminyltransferase-like protein 1 (EC 2.4.1.41)
CCDC83	51.2598	236.155	0.21706	-2.20384	4.36269e-23	1.31232e-21	down	43	47	82	182	213	258	CCDC83	hsa:220047	coiled-coil domain containing 83
MIR614	52.9605	176.081	0.300774	-1.73325	6.82937e-23	2.03426e-21	down	60	52	63	162	127	204	MIR614	hsa:693199	microRNA 614
LFNG	304.632	641.532	0.474851	-1.07445	7.32487e-23	2.17127e-21	down	329	274	411	610	464	717	LFNG	hsa:3955	Beta-1,3-N-acetylglucosaminyltransferase lunatic fringe
KIF5C	846.701	368.944	2.29493	1.19845	8.55983e-23	2.52508e-21	up	812	904	1085	320	314	385	KIF5C	hsa:3800	Kinesin-like protein
GPX3	389.822	175.758	2.21795	1.14923	9.2645e-23	2.72418e-21	up	455	380	452	154	124	217	GPX3	hsa:2878	Glutathione peroxidase 3 (Plasma), isoform CRA_a
SPOCK1	34.0773	139.155	0.244887	-2.02981	1.02259e-22	3.00205e-21	down	48	26	39	120	112	155	SPOCK1	hsa:6695	Sparc/osteonectin, cwcv and kazal-like domains proteoglycan (Testican) 1, isoform CRA_a
EPHA2	152.213	345.267	0.440855	-1.18162	1.06509e-22	3.12183e-21	down	137	161	207	312	262	389	EPHA2	hsa:1969	Receptor protein-tyrosine kinase
KLK6	18.8088	136.411	0.137884	-2.85848	1.069e-22	3.12827e-21	down	30	14	18	109	98	179	KLK6	hsa:5653	Kallikrein 6 (Neurosin, zyme), isoform CRA_b
PITPNM1	148.783	444.422	0.334778	-1.57872	1.0899e-22	3.18435e-21	down	149	156	187	446	345	435	PITPNM1	hsa:9600	Phosphatidylinositol transfer protein, membrane-associated 1, isoform CRA_a
PHF21B	213.104	71.7293	2.97095	1.57092	1.21177e-22	3.53479e-21	up	242	205	258	70	54	75	PHF21B	hsa:112885	cDNA FLJ34161 fis, clone FCBBF3014229, highly similar to PHD finger protein 21B
TCEA3	21.0225	117.726	0.178571	-2.48543	1.24453e-22	3.62458e-21	down	19	21	30	122	91	111	TCEA3	hsa:6920	cDNA FLJ53745, highly similar to Transcription elongation factor A protein 3
AHR	301.232	810.035	0.371875	-1.42711	1.28538e-22	3.73166e-21	down	343	320	327	674	723	834	AHR	hsa:196	Aryl hydrocarbon receptor, isoform CRA_a
OSBPL6	258.539	96.5081	2.67893	1.42166	3.38541e-22	9.66003e-21	up	290	257	307	82	64	128	OSBPL6	hsa:114880	Oxysterol-binding protein-related protein 6
CPS1	4.10693	61.7966	0.0664587	-3.9114	3.65685e-22	1.03945e-20	down	3	3	8	60	53	56	CPS1	hsa:1373	Carbamoyl-phosphate synthetase 1, mitochondrial, isoform CRA_a
MFAP3L	210.442	70.4682	2.98634	1.57838	4.02483e-22	1.13782e-20	up	233	221	239	56	57	84	MFAP3L	hsa:9848	Microfibrillar-associated protein 3-like
BST2	385.19	176.732	2.17951	1.12401	4.39894e-22	1.23976e-20	up	410	393	470	143	139	213	BST2	hsa:684	Bone marrow stromal cell antigen 2, isoform CRA_a
VIM-AS1	264.058	103.218	2.55826	1.35516	6.09844e-22	1.71083e-20	up	297	249	329	109	71	107	VIM-AS1	hsa:100507347	VIM antisense RNA 1
RHOF	221.707	447.555	0.495373	-1.01341	7.11862e-22	1.9879e-20	down	229	229	275	417	343	484	RHOF	hsa:54509	cDNA FLJ75043, highly similar to Homo sapiens ras homolog gene family, member F (in filopodia), mRNA
CRYBG3	22.0992	174.208	0.126855	-2.97875	8.9624e-22	2.48761e-20	down	18	26	29	122	151	214	CRYBG3	hsa:131544	Very large A-kinase anchor protein
ABI3BP	41.7532	0	Inf	20	1.09278e-21	3.0194e-20	up	42	44	52	0	0	0	ABI3BP	hsa:25890	Target of Nesh-SH3
GSDMB	147.553	333.237	0.442789	-1.17531	1.20079e-21	3.30785e-20	down	155	136	200	325	242	361	GSDMB	hsa:55876	Gasdermin-B
LOC102724764	0	38.136	0	-20	1.34604e-21	3.69133e-20	down	0	0	0	31	32	43
BRINP3	0.971422	44.6334	0.0217645	-5.52188	1.48022e-21	4.04718e-20	down	1	2	0	34	39	51	BRINP3	hsa:339479	BMP/retinoic acid-inducible neural-specific protein 3
LOC101929547	57.4384	182.364	0.314965	-1.66673	1.53283e-21	4.1848e-20	down	68	49	74	163	154	186	LOC101929547	hsa:101929547	uncharacterized LOC101929547
EDA2R	444.567	221.17	2.01007	1.00725	1.62874e-21	4.42684e-20	up	475	463	529	186	194	230	EDA2R	hsa:60401	cDNA, FLJ95782, highly similar to Homo sapiens ectodysplasin A2 isoform receptor (XEDAR), mRNA
MAPK8IP2	421.852	200.94	2.09939	1.06997	1.64499e-21	4.45779e-20	up	454	447	489	177	141	248	MAPK8IP2	hsa:23542	cDNA FLJ54593, highly similar to C-jun-amino-terminal kinase-interactingprotein 2
PLAC1	337.294	125.986	2.67724	1.42075	1.78166e-21	4.8068e-20	up	368	375	364	113	110	123	PLAC1	hsa:10761	Placenta-specific protein 1
ANKS1B	249.77	95.8166	2.60675	1.38225	1.79077e-21	4.82428e-20	up	291	242	292	75	83	108	ANKS1B	hsa:56899	Ankyrin repeat and sterile alpha motif domain-containing protein 1B
DNAJC6	248.119	94.7682	2.61817	1.38856	2.35109e-21	6.32448e-20	up	262	245	315	99	62	104	DNAJC6	hsa:9829	Putative tyrosine-protein phosphatase auxilin
CPNE4	89.1325	13.069	6.82015	2.7698	2.89057e-21	7.73028e-20	up	107	77	112	11	9	17	CPNE4	hsa:131034	Copine-4
ZNF732	9.92904	77.7162	0.12776	-2.96849	4.34936e-21	1.14477e-19	down	11	9	13	72	65	77	ZNF732	hsa:654254	Zinc finger protein 732
ADRBK2	428.557	210.982	2.03125	1.02237	4.60876e-21	1.20784e-19	up	467	437	511	175	176	235	ADRBK2	hsa:157	Adrenergic, beta, receptor kinase 2, isoform CRA_b
CYP2J2	284.595	103.507	2.74952	1.45918	4.77324e-21	1.24738e-19	up	284	323	329	88	76	127	CYP2J2	hsa:1573	Cytochrome P450 2J2
HPGD	5.28761	61.5412	0.08592	-3.54086	4.93855e-21	1.28508e-19	down	5	8	4	52	48	72	HPGD	hsa:3248	15-hydroxyprostaglandin dehydrogenase [NAD(+)]
CST9	354.332	143.073	2.47658	1.30835	5.6573e-21	1.46793e-19	up	400	348	423	104	101	203	CST9	hsa:128822	Cystatin-9
GPX8	186.9	388.958	0.480515	-1.05735	6.04993e-21	1.56759e-19	down	212	172	236	339	305	440	GPX8	hsa:493869	Probable glutathione peroxidase 8
MXD1	561.139	1284.08	0.436996	-1.19431	6.37839e-21	1.65036e-19	down	602	572	680	1071	1141	1326	MXD1	hsa:4084	cDNA FLJ51335, moderately similar to MAD protein
DAPK1	7.08411	69.1443	0.102454	-3.28695	6.94428e-21	1.79172e-19	down	10	3	11	54	65	71	DAPK1	hsa:1612	Death-associated protein kinase beta
MAML2	22.0783	106.166	0.20796	-2.26562	7.79741e-21	2.00338e-19	down	32	22	18	95	84	116	MAML2	hsa:84441	MAML2 protein
MYO16	195.941	398.134	0.492149	-1.02283	8.04625e-21	2.06153e-19	down	214	204	228	367	286	462	MYO16	hsa:23026	cDNA FLJ55616, highly similar to Homo sapiens myosin heavy chain Myr 8 (MYR8), mRNA
SMARCA1	211.405	77.5201	2.7271	1.44737	1.22207e-20	3.11364e-19	up	219	213	268	77	68	66	SMARCA1	hsa:6594	Probable global transcription activator SNF2L1
PANK1	432.385	215.52	2.00624	1.00449	1.25585e-20	3.19528e-19	up	493	445	486	177	185	235	PANK1	hsa:53354	cDNA FLJ43439 fis, clone OCBBF2030354, highly similar to Pantothenate kinase 1 (EC 2.7.1.33)
ARHGEF4	79.4126	216.767	0.366351	-1.4487	1.39077e-20	3.53364e-19	down	74	80	110	202	170	229	ARHGEF4	hsa:50649	Rho guanine nucleotide exchange factor 4 variant 1
GABARAPL1	141.211	320.94	0.439993	-1.18445	1.5098e-20	3.82546e-19	down	157	148	160	317	230	347	GABARAPL1	hsa:23710	GABA(A) receptor-associated protein like 1, isoform CRA_a
RAI2	88.7888	14.31	6.20468	2.63336	1.78769e-20	4.50462e-19	up	86	93	115	10	15	14	RAI2	hsa:10742	Retinoic acid-induced protein 2
SLC45A3	22.4754	107.435	0.209199	-2.25705	1.95799e-20	4.92023e-19	down	26	23	25	93	96	106	SLC45A3	hsa:85414	Solute carrier family 45 member 3
DOCK11	9.07402	73.5	0.123456	-3.01793	2.63322e-20	6.5989e-19	down	10	9	11	60	70	71	DOCK11	hsa:139818	Dedicator of cytokinesis protein 11
PDCD4-AS1	195.052	66.4988	2.93316	1.55246	3.04691e-20	7.62517e-19	up	212	204	227	57	51	78	PDCD4-AS1	hsa:282997	PDCD4 antisense RNA 1
CNTNAP2	91.549	14.9533	6.12234	2.61408	3.11362e-20	7.7815e-19	up	99	81	125	7	12	24	CNTNAP2	hsa:26047	Contactin associated protein-like 2, isoform CRA_b
NUP50P1	6.86287	65.5567	0.104686	-3.25586	3.28367e-20	8.18415e-19	down	11	8	3	61	56	63	NUP50P1		nucleoporin 50 pseudogene 1
FUOM	1.36726	45.1415	0.0302883	-5.04509	3.54279e-20	8.81798e-19	down	0	0	5	31	40	55	FUOM	hsa:282969	Fucose mutarotase
LBR	122.215	384.329	0.317995	-1.65292	4.56823e-20	1.12936e-18	down	132	109	166	308	349	402	LBR	hsa:3930	Lamin B receptor, isoform CRA_a
SLITRK4	48.1769	157.993	0.304931	-1.71344	4.79057e-20	1.18114e-18	down	41	61	56	137	138	160	SLITRK4	hsa:139065	SLIT and NTRK-like protein 4
SELL	5.98044	72.2094	0.0828208	-3.59386	4.93211e-20	1.21114e-18	down	3	7	10	79	50	71	SELL	hsa:6402	cDNA FLJ57560, highly similar to L-selectin
LOC102723546	13.0363	81.9651	0.159047	-2.65248	5.12689e-20	1.25729e-18	down	10	16	17	80	55	95	LOC102723546	hsa:102723546	uncharacterized LOC102723546
CLIC3	75.1208	203.907	0.368407	-1.44063	6.00628e-20	1.4651e-18	down	67	95	84	196	152	219	CLIC3	hsa:9022	Chloride intracellular channel protein 3
ITIH2	0.58157	39.7282	0.0146387	-6.09407	6.75535e-20	1.64563e-18	down	1	0	1	33	34	43	ITIH2	hsa:3698	cDNA FLJ53848, highly similar to Inter-alpha-trypsin inhibitor heavy chain H2
FAM57B	17.9786	95.3217	0.18861	-2.40652	7.31244e-20	1.77661e-18	down	23	18	18	81	88	92	FAM57B	hsa:83723	Family with sequence similarity 57, member B, isoform CRA_b
PLEKHM3	41.1173	146.653	0.280372	-1.83459	7.43386e-20	1.80372e-18	down	49	43	43	110	120	181	PLEKHM3	hsa:389072	Pleckstrin homology domain-containing family M member 3
PTK6	158.605	338.569	0.468456	-1.09402	1.02526e-19	2.48107e-18	down	194	157	171	317	269	351	PTK6	hsa:5753	cDNA FLJ56703, highly similar to Tyrosine-protein kinase 6 (EC 2.7.10.2)
CLIC6	1.24487	48.4616	0.0256878	-5.28277	1.05272e-19	2.54081e-18	down	1	2	1	53	29	54	CLIC6	hsa:54102	Chloride intracellular channel protein 6
KRTCAP3	106.116	256.008	0.414504	-1.27054	1.24823e-19	3.00083e-18	down	106	111	134	221	211	278	KRTCAP3	hsa:200634	Keratinocyte-associated protein 3
FBXO32	116.786	307.872	0.379333	-1.39846	1.36661e-19	3.27681e-18	down	135	122	127	277	213	377	FBXO32	hsa:114907	F-box protein 32, isoform CRA_c
CREB3L1	376.134	182.33	2.06294	1.0447	1.53787e-19	3.68265e-18	up	394	355	501	173	127	211	CREB3L1	hsa:90993	cDNA, FLJ94739, highly similar to Homo sapiens cAMP responsive element binding protein 3-like 1 (CREB3L1), mRNA
HSD17B11	106.663	269.491	0.395793	-1.33718	1.64266e-19	3.91822e-18	down	109	128	112	231	237	274	HSD17B11	hsa:51170	Estradiol 17-beta-dehydrogenase 11
CORO1A	49.8027	159.079	0.31307	-1.67544	1.95056e-19	4.64057e-18	down	54	53	57	128	145	165	CORO1A	hsa:11151	Coronin-1A
SHROOM1	6.46787	62.5031	0.103481	-3.27256	2.76469e-19	6.535e-18	down	8	3	11	56	46	73	SHROOM1	hsa:134549	Protein Shroom1
KLK13	2.34981	49.0724	0.0478847	-4.38429	4.75101e-19	1.10589e-17	down	3	1	4	54	31	52	KLK13	hsa:26085	Kallikrein 13
PLLP	50.7788	170.62	0.297614	-1.74848	5.2295e-19	1.21418e-17	down	59	48	61	168	113	198	PLLP	hsa:51090	Plasma membrane proteolipid (Plasmolipin), isoform CRA_a
FRY	150.859	44.9473	3.35636	1.7469	5.99813e-19	1.38913e-17	up	152	157	190	29	37	61	FRY	hsa:10129	Protein furry homolog
UBE2D4	337.538	156.978	2.15023	1.10449	6.76429e-19	1.55868e-17	up	341	353	422	121	116	207	UBE2D4	hsa:51619	Ubiquitin-conjugating enzyme E2D 4 (Putative), isoform CRA_e
CHN1	307.081	129.913	2.36373	1.24107	7.4294e-19	1.70764e-17	up	358	280	380	106	91	171	CHN1	hsa:1123	N-chimaerin
EPHA6	25.8561	108.236	0.238885	-2.06561	8.13445e-19	1.86502e-17	down	25	30	30	109	75	118	EPHA6	hsa:285220	cDNA FLJ35246 fis, clone PROST2003324, highly similar to Ephrin type-A receptor 6 (EC 2.7.10.1)
AUTS2	157.241	48.5438	3.23915	1.69561	1.08642e-18	2.46925e-17	up	157	165	198	31	38	69	AUTS2	hsa:26053	Autism susceptibility gene 2 protein
MFAP2	6.02624	66.6887	0.0903636	-3.46811	1.15419e-18	2.61354e-17	down	6	6	8	65	40	84	MFAP2	hsa:4237	Microfibrillar-associated protein 2, isoform CRA_d
ITM2C	328.439	154.416	2.12697	1.0888	1.21021e-18	2.73702e-17	up	341	347	396	146	115	169	ITM2C	hsa:81618	Integral membrane protein 2C, isoform CRA_a
CPD	747.108	1599.23	0.467169	-1.09798	1.29856e-18	2.9296e-17	down	746	792	931	1252	1338	1868	CPD	hsa:1362	cDNA FLJ59794, highly similar to Carboxypeptidase D (EC 3.4.17.22)
ENKD1	25.4893	108.615	0.234675	-2.09126	1.3284e-18	2.99324e-17	down	25	19	42	93	88	121	ENKD1	hsa:84080	Enkurin domain-containing protein 1
C7orf63	30.9379	119.867	0.258101	-1.95399	1.35515e-18	3.04975e-17	down	38	25	40	101	104	126	CFAP69	hsa:79846	cilia and flagella associated protein 69
TMX3	170.719	349.574	0.488362	-1.03398	1.70484e-18	3.80866e-17	down	192	169	203	308	283	379	TMX3	hsa:54495	Protein disulfide-isomerase TMX3
ADAMTS15	98.2647	19.7802	4.96782	2.31261	1.86341e-18	4.15783e-17	up	117	87	122	20	9	28	ADAMTS15	hsa:170689	A disintegrin and metalloproteinase with thrombospondin motifs 15
FCHO1	162.646	359.789	0.45206	-1.14541	2.42341e-18	5.38767e-17	down	177	152	211	350	290	351	FCHO1	hsa:23149	cDNA, FLJ79357, highly similar to Homo sapiens FCH domain only 1 (FCHO1), mRNA
ME3	0.308118	43.0084	0.00716414	-7.12499	2.77022e-18	6.12154e-17	down	1	0	0	32	29	62	ME3	hsa:10873	NADP-dependent malic enzyme, mitochondrial
RP11-65J3.1	36.8023	128.008	0.287501	-1.79836	3.0364e-18	6.69361e-17	down	40	40	41	120	92	146
SCIN	0.546904	36.4829	0.0149907	-6.05979	3.50179e-18	7.68255e-17	down	0	0	2	34	29	38	SCIN	hsa:85477	Adseverin
ASNSP1	259.584	111.902	2.31975	1.21397	4.17928e-18	9.1143e-17	up	273	271	313	90	92	130	ASNSP1		asparagine synthetase pseudogene 1
ATF3	87.5688	216.738	0.40403	-1.30747	5.21404e-18	1.13305e-16	down	102	86	101	203	164	236	ATF3	hsa:467	Cyclic AMP-dependent transcription factor ATF-3
RNF152	337.225	163.456	2.0631	1.04481	5.48705e-18	1.19096e-16	up	380	315	423	131	134	191	RNF152	hsa:220441	E3 ubiquitin-protein ligase RNF152
TMEM86A	198.674	75.0031	2.64887	1.40538	7.33872e-18	1.57791e-16	up	223	208	223	75	53	81	TMEM86A	hsa:144110	Lysoplasmalogenase-like protein TMEM86A
ZDHHC8P1	253.477	108.893	2.32777	1.21895	8.48125e-18	1.81717e-16	up	290	264	280	109	78	116	ZDHHC8P1	hsa:150244	zinc finger, DHHC-type containing 8 pseudogene 1
DHRS3	12.8544	107.867	0.119169	-3.06892	9.55051e-18	2.03437e-16	down	16	14	12	91	70	146	DHRS3	hsa:9249	Short-chain dehydrogenase/reductase 3
CDK14	123.2	420.5	0.292984	-1.77111	1.0227e-17	2.17089e-16	down	125	116	169	355	388	409	CDK14	hsa:5218	cDNA FLJ59558, highly similar to Serine/threonine-protein kinase PFTAIRE-1 (EC 2.7.11.22)
ALDH3B1	7.36398	60.0886	0.122552	-3.02853	1.26764e-17	2.6815e-16	down	8	9	7	51	44	74	ALDH3B1	hsa:221	Aldehyde dehydrogenase family 3 member B1
TUFMP1	209.504	83.4717	2.50989	1.32762	1.4334e-17	3.01476e-16	up	211	218	264	64	75	92	TUFMP1		Tu translation elongation factor, mitochondrial pseudogene 1
POTEF	6.67714	58.4527	0.114232	-3.12997	1.61362e-17	3.38601e-16	down	9	6	7	47	48	68	POTEF	hsa:728378	POTE ankyrin domain family member F
AKAP5	226.151	93.1559	2.42766	1.27957	1.86926e-17	3.90901e-16	up	255	210	285	82	69	110	AKAP5	hsa:9495	A-kinase anchor protein 5
ISG15	85.2309	224.411	0.379798	-1.3967	2.19369e-17	4.58223e-16	down	74	86	124	195	198	224	ISG15	hsa:9636	Ubiquitin-like protein ISG15
SIGMAR1	87.4023	341.575	0.25588	-1.96646	2.56373e-17	5.32483e-16	down	92	75	125	343	222	394	SIGMAR1	hsa:10280	HCG20471, isoform CRA_d
FLJ31356	3.47829	48.0122	0.072446	-3.78695	2.78129e-17	5.76363e-16	down	4	1	7	47	34	53	FLJ31356	hsa:403150	uncharacterized protein FLJ31356
NAPRT1	91.7715	267.698	0.342818	-1.54449	3.12062e-17	6.44494e-16	down	95	106	100	272	207	259	NAPRT	hsa:93100	Nicotinate phosphoribosyltransferase
LMO7	130.257	279.451	0.46612	-1.10123	5.16833e-17	1.0555e-15	down	149	129	152	250	225	300	LMO7	hsa:4008	LIM domain only protein 7
MAOB	54.724	4.8856	11.2011	3.48557	5.23532e-17	1.06799e-15	up	58	60	62	4	3	7	MAOB	hsa:4129	cDNA FLJ51821, highly similar to Amine oxidase (flavin-containing) B (EC 1.4.3.4)
RND3	88.2988	213.64	0.413306	-1.27472	5.63476e-17	1.14565e-15	down	91	91	110	171	183	239	RND3	hsa:390	cDNA, FLJ93726, highly similar to Homo sapiens ras homolog gene family, member E (ARHE), mRNA
HMGCS2	245.344	40.7339	6.02309	2.5905	6.43856e-17	1.30366e-15	up	267	293	241	39	26	50	HMGCS2	hsa:3158	cDNA FLJ51350, highly similar to Hydroxymethylglutaryl-CoA synthase, mitochondrial (EC 2.3.3.10)
PARP14	249.901	526.565	0.474587	-1.07526	6.44037e-17	1.30366e-15	down	258	278	286	428	464	563	PARP14	hsa:54625	Poly [ADP-ribose] polymerase 14
NUPL2	76.2899	191.671	0.398025	-1.32907	9.27514e-17	1.86511e-15	down	68	91	92	183	141	210	NUPL2	hsa:11097	cDNA, FLJ93452, highly similar to Homo sapiens nucleoporin like 2 (NUPL2), mRNA
ZNF462	104.781	319.491	0.327962	-1.6084	1.17385e-16	2.34246e-15	down	97	131	115	302	214	383	ZNF462	hsa:58499	cDNA FLJ54970, highly similar to Zinc finger protein 462
SERPINE2	68.6042	10.6895	6.41792	2.68211	1.74019e-16	3.4278e-15	up	67	77	82	10	10	9	SERPINE2	hsa:5270	Serpin peptidase inhibitor, clade E (Nexin, plasminogen activator inhibitor type 1), member 2, isoform CRA_a
C15orf52	251.201	115.305	2.17857	1.12338	2.67622e-16	5.20996e-15	up	270	265	293	123	93	99	C15orf52	hsa:388115	Uncharacterized protein C15orf52
DPY19L2P1	25.8882	138.236	0.187275	-2.41677	3.27163e-16	6.33542e-15	down	36	24	25	104	132	144	DPY19L2P1	hsa:554236	Putative C-mannosyltransferase DPY19L2P1
LDLRAD4	304.941	150.603	2.0248	1.01778	3.48682e-16	6.74499e-15	up	355	292	361	116	137	163	LDLRAD4	hsa:753	Low-density lipoprotein receptor class A domain-containing protein 4
ARSJ	14.3963	74.9551	0.192066	-2.38033	3.94371e-16	7.59673e-15	down	16	17	14	72	57	79	ARSJ	hsa:79642	Arylsulfatase J
TLR2	12.685	70.3263	0.180373	-2.47094	4.99819e-16	9.5676e-15	down	19	14	8	51	64	80	TLR2	hsa:7097	Toll-like receptor 2
GSTA1	7.4517	57.5566	0.129467	-2.94934	5.33055e-16	1.01613e-14	down	6	7	12	57	42	61	GSTA1	hsa:2938	Glutathione S-transferase A1
PRG4	0	28.199	0	-20	6.04762e-16	1.14567e-14	down	0	0	0	20	29	28	PRG4	hsa:10216	Proteoglycan 4, isoform CRA_a
HSPA7	14.2859	75.6159	0.188927	-2.4041	6.74538e-16	1.27259e-14	down	15	11	22	73	62	73	HSPA7	hsa:3311	Putative heat shock 70 kDa protein 7
NXPH4	171.888	65.6573	2.61796	1.38844	6.75557e-16	1.2732e-14	up	169	184	215	68	50	63	NXPH4	hsa:11247	Neurexophilin-4
ANXA3	132.24	274.717	0.481368	-1.05479	7.98967e-16	1.49808e-14	down	155	136	144	239	225	298	ANXA3	hsa:306	Annexin A3
C1orf95	13.4655	71.5721	0.18814	-2.41013	8.91095e-16	1.66571e-14	down	15	11	19	65	48	89	C1orf95	hsa:375057	Protein stum homolog
PLXNA4	134.197	42.2033	3.17976	1.66892	1.65553e-15	3.0603e-14	up	149	145	147	22	36	62	PLXNA4	hsa:91584	Plexin A4, B, isoform CRA_b
KIF26A	278.789	134.987	2.0653	1.04635	1.66548e-15	3.07559e-14	up	279	292	351	129	102	144	KIF26A	hsa:26153	Kinesin-like protein
UGT1A	12.9498	68.7783	0.188284	-2.40902	1.89419e-15	3.4839e-14	down	7	21	14	69	45	79	UGT1A		UDP glucuronosyltransferase 1 family, polypeptide A complex locus
CKB	186.069	435.205	0.427543	-1.22586	1.97481e-15	3.62854e-14	down	186	192	238	441	329	433	CKB	hsa:1152	cDNA FLJ52237, highly similar to Creatine kinase B-type (EC 2.7.3.2)
FRMD4B	198.046	82.3441	2.4051	1.2661	2.06617e-15	3.7888e-14	up	221	189	246	64	68	98	FRMD4B	hsa:23150	cDNA FLJ14024 fis, clone HEMBA1003646, highly similar to FERM domain-containing protein 4B
PRELID2	79.6831	190.65	0.417955	-1.25858	2.63692e-15	4.81613e-14	down	87	91	83	163	160	205	PRELID2	hsa:153768	PRELI domain-containing protein 2
PLIN2	99.6773	220.19	0.452687	-1.14342	2.73128e-15	4.97853e-14	down	100	112	116	192	164	261	PLIN2	hsa:123	Perilipin-2
HOXA10	2.30402	82.6214	0.0278864	-5.16429	2.8884e-15	5.24926e-14	down	0	2	6	76	45	116	HOXA10	hsa:3206	Homeobox A10, isoform CRA_a
MYCL	152.544	323.458	0.471602	-1.08436	3.11672e-15	5.6474e-14	down	164	160	179	284	287	317	MYCL	hsa:4610	cDNA FLJ50794, highly similar to L-myc-1 proto-oncogene protein
NPR1	1.57653	34.7618	0.0453522	-4.46268	3.94985e-15	7.10082e-14	down	1	3	1	26	27	45	NPR1	hsa:4881	Natriuretic peptide receptor A/guanylate cyclase A (Atrionatriuretic peptide receptor A) variant 2
CD72	4.83441	48.6731	0.0993242	-3.33171	4.17217e-15	7.48579e-14	down	2	2	13	48	39	47	CD72	hsa:971	B-cell differentiation antigen CD72
PKN3	106.806	231.952	0.460466	-1.11883	4.18302e-15	7.49791e-14	down	118	111	123	226	171	248	PKN3	hsa:29941	Protein kinase N3, isoform CRA_a
CNN2	115.016	398.975	0.288278	-1.79447	4.83746e-15	8.62877e-14	down	116	117	148	421	273	416	CNN2	hsa:1265	cDNA FLJ52495, highly similar to Calponin-2
GNE	81.8309	193.409	0.423098	-1.24094	5.34446e-15	9.47775e-14	down	83	88	99	166	161	209	GNE	hsa:10020	UDP-N-acetylglucosamine-2-epimerase / N-acetylmannosamine kinase
PVRL3	0.308118	28.0333	0.0109911	-6.50752	6.25029e-15	1.09779e-13	down	1	0	0	24	20	35	PVRL3	hsa:25945	Nectin-3
HYI	170.064	363.706	0.467587	-1.09669	7.09084e-15	1.23712e-13	down	180	179	202	351	248	421	HYI	hsa:81888	Putative hydroxypyruvate isomerase
SLC8A1	46.9304	134.154	0.349825	-1.51529	1.08413e-14	1.87715e-13	down	46	46	64	120	103	151	SLC8A1	hsa:6546	Sodium/calcium exchanger 1
C10orf10	3.58356	42.1646	0.0849896	-3.55657	1.45721e-14	2.50183e-13	down	2	4	6	39	33	45	C10orf10	hsa:11067	Protein DEPP
HSPG2	389.282	829.615	0.469232	-1.09163	1.84307e-14	3.12911e-13	down	403	397	488	837	630	826	HSPG2	hsa:3339	Perlecan proteoglycan 2
ZBTB20	12.9892	67.273	0.193082	-2.37271	1.84967e-14	3.13742e-13	down	12	14	17	57	55	75	ZBTB20	hsa:26137	cDNA FLJ77884
ZDHHC2	64.8336	163.12	0.397459	-1.33112	2.18743e-14	3.67291e-13	down	68	68	78	135	139	178	ZDHHC2	hsa:51201	cDNA FLJ10746 fis, clone NT2RP3001679, highly similar to Palmitoyltransferase ZDHHC2 (EC 2.3.1.-)
ZNF347	3.93747	42.1821	0.0933447	-3.42129	2.31279e-14	3.86922e-13	down	6	3	4	39	28	52	ZNF347	hsa:84671	Zinc finger protein 347, isoform CRA_a
TBC1D8B	13.3791	67.5957	0.197928	-2.33695	2.4172e-14	4.03284e-13	down	12	16	16	54	57	77	TBC1D8B	hsa:54885	TBC1 domain family member 8B
LINC00263	105.276	226.95	0.463874	-1.1082	2.54357e-14	4.23597e-13	down	116	100	133	201	185	243	OLMALINC	hsa:90271	long intergenic non-protein coding RNA 263
FUT9	77.0119	200.887	0.383359	-1.38323	2.63147e-14	4.36648e-13	down	88	68	100	152	179	226	FUT9	hsa:10690	Fucosyltransferase 9 (Alpha (1,3) fucosyltransferase), isoform CRA_a
NPAS2	167.536	376.195	0.445344	-1.16701	2.7171e-14	4.49229e-13	down	192	166	195	344	330	357	NPAS2	hsa:4862	NPAS2 protein
LOC101929491	19.4499	80.9443	0.240287	-2.05717	2.94044e-14	4.84841e-13	down	26	18	20	78	63	83	LOC101929491	hsa:101929491	uncharacterized LOC101929491
CEBPD	79.7905	187.915	0.424609	-1.23579	2.95473e-14	4.86323e-13	down	76	90	97	169	164	183	CEBPD	hsa:1052	CCAAT/enhancer-binding protein delta
ELF5	229.679	105.861	2.16963	1.11745	3.04895e-14	5.00931e-13	up	249	246	261	98	77	121	ELF5	hsa:2001	ETS-related transcription factor Elf-5
FYN	171.093	68.7911	2.48713	1.31448	3.92544e-14	6.42628e-13	up	186	179	199	61	50	82	FYN	hsa:2534	Non-specific protein-tyrosine kinase
ZNF532	12.4077	65.4323	0.189626	-2.39877	4.08026e-14	6.66188e-13	down	11	14	16	56	58	66	ZNF532	hsa:55205	Zinc finger protein 532, isoform CRA_a
GAMT	259.672	116.513	2.2287	1.1562	4.38057e-14	7.12047e-13	up	251	295	309	93	101	129	GAMT	hsa:2593	cDNA FLJ52994, highly similar to Guanidinoacetate N-methyltransferase (EC2.1.1.2)
BEND6	88.2355	23.0717	3.82441	1.93524	4.50951e-14	7.32356e-13	up	111	78	103	29	16	18	BEND6	hsa:221336	cDNA FLJ50941
FCGR2C	37.7019	115.294	0.327006	-1.61261	4.66445e-14	7.56177e-13	down	49	36	39	106	93	120	FCGR2C	hsa:9103	Low affinity immunoglobulin gamma Fc region receptor II-c
SMOC2	146.093	55.157	2.64867	1.40527	4.9349e-14	7.99314e-13	up	157	152	173	41	52	59	SMOC2	hsa:64094	cDNA FLJ52001, highly similar to SPARC-related modular calcium-binding protein 2
LOC100288181	21.8938	84.3925	0.259428	-1.94659	5.16216e-14	8.31712e-13	down	25	23	24	77	62	97	LOC100288181	hsa:100288181	uncharacterized LOC100288181
TNFSF10	54.8776	143.279	0.383012	-1.38454	5.3899e-14	8.6688e-13	down	49	68	63	116	116	168	TNFSF10	hsa:8743	Tumor necrosis factor ligand superfamily member 10
RNF150	368.421	178.771	2.06086	1.04324	5.52038e-14	8.87086e-13	up	415	365	437	118	151	234	RNF150	hsa:57484	RING finger protein 150
CKMT1B	189.252	82.8881	2.28322	1.19107	5.92175e-14	9.48256e-13	up	208	196	220	94	62	71	CKMT1B	hsa:1159	cDNA FLJ52122, moderately similar to Creatine kinase, ubiquitous mitochondrial (EC 2.7.3.2)
NR2F2-AS1	27.4386	94.8268	0.289355	-1.78909	9.31352e-14	1.48231e-12	down	25	29	37	90	68	107	NR2F2-AS1	hsa:644192	NR2F2 antisense RNA 1
TPM2	109.294	228.621	0.478058	-1.06474	1.01945e-13	1.61412e-12	down	126	102	134	216	172	248	TPM2	hsa:7169	Tropomyosin beta chain
CHST8	92.7648	25.281	3.66935	1.87553	1.21534e-13	1.92094e-12	up	101	96	109	26	16	29	CHST8	hsa:64377	Carbohydrate sulfotransferase 8
TWIST1	67.376	13.6797	4.92525	2.3002	1.32925e-13	2.09196e-12	up	68	60	97	12	11	15	TWIST1	hsa:7291	Twist-related protein 1
FAM65C	193.668	84.6387	2.28817	1.1942	1.41071e-13	2.21446e-12	up	207	202	230	72	62	104	FAM65C	hsa:140876	family with sequence similarity 65, member C
ZC3H12C	33.0502	104.617	0.315916	-1.66239	1.43946e-13	2.25767e-12	down	37	29	44	77	87	129	ZC3H12C	hsa:85463	Probable ribonuclease ZC3H12C
ARHGAP36	49.8138	133.082	0.374308	-1.4177	1.52593e-13	2.38511e-12	down	56	52	56	107	107	158	ARHGAP36	hsa:158763	Rho GTPase-activating protein 36
SEMA5A	78.0146	178.917	0.436037	-1.19748	1.53369e-13	2.3952e-12	down	81	80	97	135	147	219	SEMA5A	hsa:9037	cDNA FLJ56616, highly similar to Semaphorin-5A
KAL1	96.2987	26.9034	3.57942	1.83972	1.58002e-13	2.46335e-12	up	92	101	126	20	18	39	ANOS1	hsa:3730	Anosmin-1
MEIS2	57.0682	146.231	0.390262	-1.35749	1.83935e-13	2.85793e-12	down	59	48	84	142	102	165	MEIS2	hsa:4212	Meis1, myeloid ecotropic viral integration site 1 homolog 2 (Mouse), isoform CRA_e
CFL2	65.7691	157.964	0.416354	-1.26412	2.33292e-13	3.6004e-12	down	73	67	77	134	119	190	CFL2	hsa:1073	Cofilin-2
FAT4	1.43659	31.1414	0.0461313	-4.43811	2.4534e-13	3.7768e-12	down	2	0	3	26	22	40	FAT4	hsa:79633	cDNA FLJ33973 fis, clone DFNES2001800, highly similar to Homo sapiens FAT tumor suppressor homolog 4 (Drosophila) (FAT4), mRNA
REG4	3.16419	47.5891	0.0664897	-3.91073	2.549e-13	3.91409e-12	down	4	5	1	50	26	59	REG4	hsa:83998	Regenerating islet-derived protein 4
SOGA2	163.494	67.2535	2.43101	1.28155	2.83834e-13	4.35109e-12	up	187	170	181	60	53	74	MTCL1	hsa:23255	Microtubule cross-linking factor 1
HLA-B	63.1544	155.764	0.40545	-1.3024	3.14478e-13	4.80878e-12	down	59	68	82	132	135	163	HLA-B	hsa:3106	MHC class I antigen
MMD	219.909	106.079	2.07307	1.05177	3.15655e-13	4.82276e-12	up	253	212	262	91	96	104	MMD	hsa:23531	cDNA FLJ51447, highly similar to Monocyte to macrophage differentiation protein
GDPD3	83.069	204.322	0.406559	-1.29846	3.48652e-13	5.31361e-12	down	87	74	116	209	145	214	GDPD3	hsa:79153	Glycerophosphodiester phosphodiesterase domain-containing protein 3
ADM	2.92025	36.6706	0.0796347	-3.65046	3.5577e-13	5.41308e-12	down	2	2	6	38	23	42	ADM	hsa:133	ADM
RIMS4	218.774	102.616	2.13197	1.09219	3.67461e-13	5.58169e-12	up	233	242	244	99	72	116	RIMS4	hsa:140730	Regulating synaptic membrane exocytosis protein 4
HIST1H3H	182.937	79.4109	2.30368	1.20394	3.70401e-13	5.62169e-12	up	192	191	221	74	55	94	HIST1H3H	hsa:8357	histone cluster 1, H3h
PNMA2	219.077	83.9083	2.6109	1.38455	4.21505e-13	6.34996e-12	up	231	239	251	75	90	59	PNMA2	hsa:10687	Paraneoplastic antigen Ma2
RNF32	60.3061	148.345	0.406525	-1.29858	4.6653e-13	6.99376e-12	down	72	63	63	112	128	173	RNF32	hsa:140545	Ring finger protein 32, isoform CRA_b
RAB6C-AS1	107.086	221.865	0.482661	-1.05092	5.05186e-13	7.54238e-12	down	114	90	154	183	176	261	RAB6C-AS1	hsa:100131320	RAB6C antisense RNA 1
RGL3	176.88	65.9081	2.68374	1.42425	5.6875e-13	8.47068e-12	up	167	177	244	71	40	74	RGL3	hsa:57139	Ral guanine nucleotide dissociation stimulator-like 3, isoform CRA_a
PTPRVP	15.9613	118.756	0.134404	-2.89535	6.4056e-13	9.50925e-12	down	16	11	27	133	75	123	PTPRVP	hsa:148713	protein tyrosine phosphatase, receptor type, V, pseudogene
NLRX1	36.1155	108.394	0.333189	-1.58559	6.49998e-13	9.64156e-12	down	41	37	41	114	81	104	NLRX1	hsa:79671	cDNA FLJ61648, highly similar to Homo sapiens NOD9 protein (NOD9), transcript variant 2, mRNA
MB21D1	7.82788	101.917	0.0768066	-3.70263	8.2571e-13	1.21495e-11	down	14	4	8	69	105	105	MB21D1	hsa:115004	Cyclic GMP-AMP synthase
LAMC2	56.6604	140.119	0.404373	-1.30624	1.01864e-12	1.48625e-11	down	62	58	67	135	93	166	LAMC2	hsa:3918	Laminin subunit gamma-2
LOC100129550	62.8433	152.501	0.412085	-1.27899	1.01902e-12	1.48625e-11	down	69	52	89	129	122	174	LOC100129550	hsa:100129550	uncharacterized LOC100129550
USP51	132.314	49.672	2.66376	1.41346	1.03975e-12	1.51408e-11	up	138	138	161	49	34	56	USP51	hsa:158880	Ubiquitin carboxyl-terminal hydrolase 51
MN1	87.255	15.6208	5.58581	2.48177	1.05945e-12	1.54155e-11	up	78	109	99	13	14	16	MN1	hsa:4330	Meningioma (Disrupted in balanced translocation) 1, isoform CRA_a
CES4A	54.0525	144.272	0.374658	-1.41636	1.0672e-12	1.55159e-11	down	43	48	91	130	103	172	CES4A	hsa:283848	Carboxylesterase 4A
PKHD1L1	0.878556	27.8238	0.0315757	-4.98504	1.14668e-12	1.66187e-11	down	0	1	2	19	29	28	PKHD1L1	hsa:93035	Fibrocystin-L
OR2AF1P	3.45602	38.0751	0.0907685	-3.46166	1.15598e-12	1.67402e-11	down	0	3	9	36	31	38	OR2AF1P		olfactory receptor, family 2, subfamily AF, member 1 pseudogene
FAHD2B	7.78933	67.3498	0.115655	-3.1121	1.24853e-12	1.79809e-11	down	5	4	18	70	58	55	FAHD2B	hsa:151313	cDNA FLJ60531, highly similar to Homo sapiens fumarylacetoacetate hydrolase domain containing 2A (FAHD2A), mRNA
RASGRP1	36.9902	109.117	0.338995	-1.56066	1.5058e-12	2.15506e-11	down	33	38	52	96	93	112	RASGRP1	hsa:10125	cDNA, FLJ94771, highly similar to Homo sapiens RAS guanyl releasing protein 1 (calcium and DAG-regulated) (RASGRP1), mRNA
ESCO2	112.815	225.811	0.499598	-1.00116	1.5439e-12	2.20614e-11	down	147	103	122	195	179	255	ESCO2	hsa:157570	N-acetyltransferase ESCO2
ANKRD35	13.8391	63.958	0.216378	-2.20837	1.64326e-12	2.34629e-11	down	10	11	26	61	45	73	ANKRD35	hsa:148741	ankyrin repeat domain 35
CDKN2C	91.9885	196.947	0.467073	-1.09828	1.88774e-12	2.68073e-11	down	110	82	113	170	168	206	CDKN2C	hsa:1031	Cyclin-dependent kinase 4 inhibitor C
LRG1	167.9	73.1865	2.29414	1.19795	2.54772e-12	3.56e-11	up	203	161	190	79	48	77	LRG1	hsa:116844	cDNA FLJ54228, highly similar to Leucine-rich alpha-2-glycoprotein
GPR39	221.968	109.222	2.03227	1.02309	2.6515e-12	3.69094e-11	up	231	237	264	93	88	123	GPR39	hsa:2863	G-protein-coupled receptor 39
CTSC	115.019	248.14	0.463527	-1.10928	3.43154e-12	4.74791e-11	down	125	107	150	242	206	233	CTSC	hsa:1075	cDNA FLJ55694, highly similar to Dipeptidyl-peptidase 1 (EC 3.4.14.1)
MARK1	80.438	20.3059	3.96131	1.98598	3.52554e-12	4.87062e-11	up	91	64	114	21	18	16	MARK1	hsa:4139	cDNA FLJ58728, highly similar to Serine/threonine-protein kinase MARK1 (EC 2.7.11.1)
IGSF9B	141.21	56.7343	2.48897	1.31555	3.67251e-12	5.06601e-11	up	162	145	158	54	42	62	IGSF9B	hsa:22997	Protein turtle homolog B
FAM84A	96.8443	280.274	0.345534	-1.5331	3.88659e-12	5.34123e-11	down	97	98	126	296	191	293	FAM84A	hsa:151354	family with sequence similarity 84, member A
SLC5A12	2.79787	33.8154	0.0827394	-3.59528	3.99945e-12	5.47964e-11	down	3	4	2	29	30	34	SLC5A12	hsa:159963	Sodium-coupled monocarboxylate transporter 2
RAB27B	182.929	586.506	0.311897	-1.68086	4.16419e-12	5.69707e-11	down	199	182	224	492	558	551	RAB27B	hsa:5874	Ras-related protein Rab-27B
LOC102723927	6.38015	44.5792	0.14312	-2.80471	4.53621e-12	6.17835e-11	down	10	5	6	44	35	44	LOC102723927	hsa:102723927	uncharacterized LOC102723927
IFIH1	57.049	139.513	0.408917	-1.29012	4.90234e-12	6.65229e-11	down	67	57	64	121	117	148	IFIH1	hsa:64135	cDNA FLJ78660, highly similar to Homo sapiens interferon induced with helicase C domain 1 (IFIH1), mRNA
TYRP1	20.6489	74.7454	0.276257	-1.85592	5.13207e-12	6.95888e-11	down	24	21	23	63	53	95	TYRP1	hsa:7306	cDNA FLJ57863, highly similar to 5,6-dihydroxyindole-2-carboxylic acid oxidase (EC 1.14.18.-)
IL20RA	170.35	75.8339	2.24635	1.16759	5.52283e-12	7.47214e-11	up	201	162	200	69	56	87	IL20RA	hsa:53832	Interleukin-20 receptor subunit alpha
QDPR	133.848	53.4867	2.50246	1.32335	5.72129e-12	7.72922e-11	up	145	132	166	51	42	55	QDPR	hsa:5860	Dihydropteridine reductase
QPCT	112.664	40.1363	2.80704	1.48905	5.97454e-12	8.05354e-11	up	121	130	118	41	30	40	QPCT	hsa:25797	Glutaminyl-peptide cyclotransferase
TRPV6	64.2452	12.2338	5.25145	2.39272	6.39362e-12	8.58056e-11	up	70	52	93	16	4	15	TRPV6	hsa:55503	Transient receptor potential cation channel subfamily V member 6
BLNK	136.748	55.2357	2.47572	1.30785	6.46532e-12	8.67044e-11	up	136	159	154	47	49	56	BLNK	hsa:29760	B-cell linker protein
VWA7	15.7015	66.8938	0.234722	-2.09097	6.60148e-12	8.8381e-11	down	8	16	29	66	54	64	VWA7	hsa:80737	von Willebrand factor A domain-containing protein 7
CUX2	33.9253	2.35768	14.3893	3.84692	6.87529e-12	9.17322e-11	up	28	40	44	0	2	5	CUX2	hsa:23316	Homeobox protein cut-like 2
IMPA1	69.1914	157.434	0.439494	-1.18609	6.88629e-12	9.18121e-11	down	91	54	85	136	121	183	IMPA1	hsa:3612	Inositol(Myo)-1(Or 4)-monophosphatase 1, isoform CRA_a
TMTC1	76.2785	169.057	0.4512	-1.14816	6.98986e-12	9.31253e-11	down	90	73	89	137	147	184	TMTC1	hsa:83857	cDNA FLJ41625 fis, clone CTONG3009385, highly similar to Homo sapiens transmembrane and tetratricopeptide repeat containing 1 (TMTC1), mRNA
GPC6	23.1065	80.6059	0.286661	-1.80258	7.01088e-12	9.33375e-11	down	15	31	30	67	72	83	GPC6	hsa:10082	cDNA FLJ58478, highly similar to Glypican-6
KRT23	117.328	43.423	2.70199	1.43402	7.22822e-12	9.61611e-11	up	128	112	149	38	34	49	KRT23	hsa:25984	Keratin 23 (Histone deacetylase inducible), isoform CRA_a
ENTPD1	51.143	8.74164	5.8505	2.54856	7.50601e-12	9.97119e-11	up	46	62	60	4	10	10	ENTPD1	hsa:953	Ectonucleoside triphosphate diphosphohydrolase 1
ABLIM3	232.452	110.528	2.1031	1.07252	8.43946e-12	1.11707e-10	up	253	202	320	95	85	129	ABLIM3	hsa:22885	Actin-binding LIM protein 3
C1orf106	11.7666	56.2827	0.209063	-2.25799	8.89305e-12	1.17626e-10	down	15	10	14	51	40	67	C1orf106	hsa:55765	chromosome 1 open reading frame 106
MAPK12	15.589	64.9634	0.239965	-2.0591	9.85305e-12	1.29835e-10	down	16	14	22	60	49	72	MAPK12	hsa:6300	cDNA FLJ78463
TGFB3	184.083	85.3148	2.15769	1.10949	1.07312e-11	1.40921e-10	up	216	187	203	69	67	103	TGFB3	hsa:7043	Transforming growth factor, beta 3
TEX19	71.6485	223.95	0.319931	-1.64417	1.24836e-11	1.62651e-10	down	62	90	83	233	176	206	TEX19	hsa:400629	Testis-expressed sequence 19 protein
LOC101927263	119.079	246.687	0.482713	-1.05076	1.25494e-11	1.63391e-10	down	131	98	169	223	213	242	LOC101927263	hsa:101927263	uncharacterized LOC101927263
ZNF90	1.52946	41.214	0.0371102	-4.75204	1.31293e-11	1.70699e-10	down	3	1	1	48	22	46	ZNF90	hsa:7643	Zinc finger protein 90
ZNF727	25.9673	0.60632	42.8277	5.42047	1.36619e-11	1.77372e-10	up	22	29	35	0	0	2	ZNF727	hsa:442319	Putative zinc finger protein 727
NUDT14	190.133	90.4844	2.10128	1.07127	1.45188e-11	1.88098e-10	up	220	204	200	87	69	95	NUDT14	hsa:256281	cDNA FLJ46324 fis, clone TESTI4043223, highly similar to Uridine diphosphate glucose pyrophosphatase
ELOVL3	5.28761	59.3423	0.0891037	-3.48837	1.47572e-11	1.90782e-10	down	5	8	4	39	45	85	ELOVL3	hsa:83401	Elongation of very long chain fatty acids protein 3
FUT4	28.6899	88.7286	0.323344	-1.62886	1.50068e-11	1.93735e-10	down	24	37	33	86	65	96	FUT4	hsa:2526	Alpha-(1,3)-fucosyltransferase 4
TET2	937.694	2184.77	0.429196	-1.22029	1.59852e-11	2.0593e-10	down	1065	926	1106	1606	1913	2563	TET2	hsa:54790	Methylcytosine dioxygenase TET2
KLK7	1.43659	51.2274	0.0280434	-5.15619	1.65325e-11	2.12533e-10	down	2	0	3	61	27	56	KLK7	hsa:5650	Kallikrein 7 (Chymotryptic, stratum corneum), isoform CRA_b
SLITRK6	17.6084	108.236	0.162685	-2.61985	1.77946e-11	2.27799e-10	down	14	17	28	106	100	87	SLITRK6	hsa:84189	SLIT and NTRK-like protein 6
TAPBPL	71.0464	156.915	0.452769	-1.14315	1.79658e-11	2.29829e-10	down	72	69	95	140	109	193	TAPBPL	hsa:55080	Tapasin-related protein
RUNX2	71.2082	156.992	0.453579	-1.14057	2.16106e-11	2.74348e-10	down	78	87	67	146	124	165	RUNX2	hsa:860	Runt-related transcription factor 2
FLJ13197	19.5153	72.9333	0.267577	-1.90197	2.33856e-11	2.95857e-10	down	20	18	27	72	63	64
JAM2	81.8801	24.2949	3.37026	1.75286	2.42305e-11	3.06123e-10	up	72	86	114	17	26	23	JAM2	hsa:58494	Junctional adhesion molecule B
PTGES	44.9371	116.38	0.386124	-1.37286	2.69308e-11	3.38836e-10	down	60	41	47	97	100	125	PTGES	hsa:9536	Prostaglandin E synthase
RAI14	155.927	70.045	2.2261	1.15452	3.20477e-11	3.99647e-10	up	174	137	208	52	61	82	RAI14	hsa:26064	cDNA FLJ13073 fis, clone NT2RP3001854, highly similar to Ankycorbin
CDC42EP3	76.7363	21.6995	3.53631	1.82224	3.47092e-11	4.3188e-10	up	74	81	99	20	15	26	CDC42EP3	hsa:10602	Cdc42 effector protein 3
STON2	152.642	65.011	2.34795	1.2314	3.47267e-11	4.3188e-10	up	141	166	198	45	56	81	STON2	hsa:85439	Stonin-2
HOXB9	3.92634	35.028	0.112091	-3.15725	5.10456e-11	6.25102e-10	down	4	4	5	29	30	38	HOXB9	hsa:3219	cDNA FLJ31852 fis, clone NT2RP7000812, highly similar to HOMEOBOX PROTEIN HOX-B9
KLF7	165.781	339.72	0.487992	-1.03507	5.10482e-11	6.25102e-10	down	186	177	182	301	304	326	KLF7	hsa:8609	Kruppel-like factor 7 (Ubiquitous), isoform CRA_a
GGT1	101.558	36.9412	2.74917	1.459	5.13961e-11	6.28941e-10	up	118	96	122	42	28	31	GGT1	hsa:2678	GGT1 protein
CDSN	77.2909	21.8194	3.5423	1.82468	5.25243e-11	6.42089e-10	up	67	90	98	17	23	19	CDSN	hsa:1041	cDNA FLJ78714, highly similar to Homo sapiens corneodesmosin, mRNA
CLDN15	65.0673	147.873	0.440022	-1.18435	5.25406e-11	6.42089e-10	down	64	65	87	137	119	153	CLDN15	hsa:24146	Claudin-15
IL23A	63.6508	15.5031	4.10569	2.03763	5.60611e-11	6.84199e-10	up	75	67	67	13	13	17	IL23A	hsa:51561	Interleukin-23 subunit alpha
ITGA6	27.2032	85.8845	0.316742	-1.65862	5.94285e-11	7.22889e-10	down	35	19	37	83	71	82	ITGA6	hsa:3655	Integrin alpha-6
RP11-3P17.4	3.64176	33.9025	0.107418	-3.21869	6.0381e-11	7.33988e-10	down	2	5	5	26	30	38
FGF12	135.74	57.238	2.3715	1.2458	6.15468e-11	7.46178e-10	up	142	124	186	50	41	70	FGF12	hsa:2257	Fibroblast growth factor 12
GPR124	6.63134	41.6215	0.159325	-2.64996	7.36318e-11	8.86064e-10	down	6	7	9	38	29	50	ADGRA2	hsa:25960	G protein-coupled receptor 124, isoform CRA_a
SPATA18	220.104	94.29	2.33433	1.22301	8.36658e-11	9.98484e-10	up	260	183	290	80	85	94	SPATA18	hsa:132671	Mitochondria-eating protein
IQCD	71.5814	154.006	0.464796	-1.10533	9.67172e-11	1.14975e-09	down	74	77	85	141	112	178	IQCD	hsa:115811	IQ motif containing D
FLJ41481	15.3155	61.6348	0.248488	-2.00875	1.01956e-10	1.20967e-09	down	16	14	21	47	57	66
PRODH	152.337	69.4258	2.19425	1.13373	1.04624e-10	1.23972e-09	up	173	137	196	60	56	77	PRODH	hsa:5625	Proline dehydrogenase 1, mitochondrial
PDE6B	7.92075	44.2867	0.178851	-2.48317	1.07153e-10	1.26748e-09	down	15	5	6	39	33	52	PDE6B	hsa:5158	cDNA FLJ50521, highly similar to Rod cGMP-specific 3',5'-cyclicphosphodiesterase beta-subunit (EC 3.1.4.35)
LIMCH1	195.377	93.0142	2.1005	1.07073	1.12891e-10	1.32908e-09	up	238	180	228	81	89	83	LIMCH1	hsa:22998	cDNA FLJ58365, weakly similar to LIM domain only protein 7
PIR	79.2398	165.049	0.480099	-1.0586	1.38157e-10	1.60794e-09	down	91	81	89	151	125	184	PIR	hsa:8544	Pirin (Iron-binding nuclear protein), isoform CRA_a
EHD2	84.7152	312.689	0.270925	-1.88404	1.47666e-10	1.711e-09	down	89	87	104	331	190	358	EHD2	hsa:30846	EH-domain containing 2, isoform CRA_a
CAPS2	25.4962	77.8449	0.327525	-1.61032	1.89072e-10	2.17291e-09	down	22	35	26	74	52	93	CAPS2	hsa:84698	Calcyphosine 2, isoform CRA_a
HOXB3	1.18667	24.6963	0.0480507	-4.3793	2.03125e-10	2.32421e-09	down	1	1	2	20	25	22	HOXB3	hsa:3213	cDNA FLJ14703 fis, clone NT2RP3000512, highly similar to Homeobox protein Hox-B3
C17orf107	21.8775	72.6606	0.301092	-1.73172	2.18181e-10	2.48716e-09	down	20	21	32	71	51	81	C17orf107	hsa:100130311	chromosome 17 open reading frame 107
C11orf74	21.2292	71.3999	0.297329	-1.74987	2.19698e-10	2.5029e-09	down	30	18	22	68	55	75	C11orf74	hsa:119710	chromosome 11 open reading frame 74
OTOF	43.2911	6.75473	6.40901	2.6801	2.37832e-10	2.70276e-09	up	34	47	63	4	6	9	OTOF	hsa:9381	Otoferlin transcript variant 5
ANO2	41.2606	6.47781	6.36954	2.67119	2.85461e-10	3.21214e-09	up	57	36	43	6	5	7	ANO2	hsa:57101	Anoctamin-2
PTPRH	23.4074	85.1692	0.274834	-1.86337	3.02049e-10	3.38839e-09	down	22	32	22	85	74	73	PTPRH	hsa:5794	Receptor-type tyrosine-protein phosphatase H
AMTN	0.63977	26.7114	0.0239512	-5.38376	3.34544e-10	3.7369e-09	down	1	1	0	15	22	39	AMTN	hsa:401138	Amelotin
SIM1	0	17.6865	0	-20	3.58791e-10	3.99799e-09	down	0	0	0	19	15	14	SIM1	hsa:6492	Single-minded homolog 1
DLX2	67.5523	19.5947	3.44748	1.78554	3.62805e-10	4.0378e-09	up	62	76	85	13	22	18	DLX2	hsa:1746	Homeobox protein DLX-2
BOC	62.8253	16.105	3.90099	1.96384	4.09449e-10	4.54313e-09	up	72	64	71	12	11	23	BOC	hsa:91653	Brother of CDO
UGT3A2	55.499	10.3819	5.34574	2.41839	4.36728e-10	4.83994e-09	up	54	71	56	9	8	12	UGT3A2	hsa:167127	cDNA FLJ50320, highly similar to Homo sapiens UDP glycosyltransferase 3 family, polypeptide A2 (UGT3A2), mRNA
TNFRSF11A	48.4538	116.513	0.415865	-1.26581	4.38621e-10	4.85798e-09	down	50	51	59	111	90	122	TNFRSF11A	hsa:8792	Tumor necrosis factor receptor superfamily member 11A
GRIK4	81.1381	27.3291	2.96892	1.56994	4.64611e-10	5.12724e-09	up	85	89	93	32	22	20	GRIK4	hsa:2900	GRIK4 protein
NUDT7	73.9607	193.713	0.381806	-1.38909	4.8259e-10	5.31923e-09	down	75	75	95	181	175	172	NUDT7	hsa:283927	Peroxisomal coenzyme A diphosphatase NUDT7
MPP6	173.13	86.3095	2.00592	1.00427	4.95395e-10	5.45053e-09	up	181	170	223	73	73	93	MPP6	hsa:51678	Membrane protein, palmitoylated 6 (MAGUK p55 subfamily member 6), isoform CRA_c
FZD5	81.6427	167.317	0.487951	-1.03519	5.12233e-10	5.62565e-09	down	91	80	99	161	133	168	FZD5	hsa:7855	Frizzled-5
ALDOC	115.347	254.227	0.453716	-1.14014	5.21978e-10	5.72924e-09	down	117	108	159	261	174	274	ALDOC	hsa:230	Fructose-bisphosphate aldolase C
WNK4	4.21093	32.8994	0.127994	-2.96585	5.4823e-10	5.99226e-09	down	6	3	5	31	21	41	WNK4	hsa:65266	cDNA FLJ52922, highly similar to Serine/threonine-protein kinase WNK4 (EC 2.7.11.1)
CPEB1	33.6827	4.21167	7.99746	2.99954	5.65143e-10	6.16976e-09	up	44	31	36	4	5	2	CPEB1	hsa:64506	Cytoplasmic polyadenylation element-binding protein 1
LINC00623	92.4742	34.1687	2.7064	1.43637	6.33322e-10	6.8772e-09	up	100	101	103	29	33	31	LINC00623	hsa:728855	long intergenic non-protein coding RNA 623
CILP2	8.115	42.9563	0.188913	-2.40421	6.47204e-10	7.01961e-09	down	6	9	12	39	32	49	CILP2	hsa:148113	Cartilage intermediate layer protein 2
SLC25A24P2	5.35568	35.281	0.151801	-2.71975	6.71536e-10	7.26631e-09	down	12	5	0	29	27	43	SLC25A24P2		SLC25A24 pseudogene 2
PLS3	18.9697	65.1946	0.29097	-1.78106	7.34829e-10	7.90449e-09	down	15	21	27	59	49	74	PLS3	hsa:5358	cDNA FLJ61108, highly similar to Plastin-3
CASC9	19.4558	67.4827	0.288308	-1.79432	8.57513e-10	9.15964e-09	down	25	14	26	66	59	59	CASC9	hsa:101805492	cancer susceptibility candidate 9 (non-protein coding)
CCDC89	10.627	47.9988	0.221402	-2.17526	8.73706e-10	9.32174e-09	down	12	11	12	37	40	57	CCDC89	hsa:220388	Coiled-coil domain-containing protein 89
VSNL1	0	16.9557	0	-20	9.01175e-10	9.58689e-09	down	0	0	0	14	17	15	VSNL1	hsa:7447	Visinin-like protein 1
FZD8	33.918	90.984	0.372791	-1.42356	9.11735e-10	9.6936e-09	down	34	41	36	93	67	92	FZD8	hsa:8325	Frizzled-8
DIO1	55.9518	14.2228	3.93394	1.97598	9.13255e-10	9.70412e-09	up	58	67	58	13	15	10	DIO1	hsa:1733	Type I iodothyronine deiodinase
TFR2	1.57653	23.9896	0.065717	-3.92759	9.30366e-10	9.8745e-09	down	1	3	1	20	19	28	TFR2	hsa:7036	Transferrin receptor protein 2
DNAH3	29.9964	83.4937	0.359265	-1.47688	9.81085e-10	1.03767e-08	down	34	30	35	72	60	103	DNAH3	hsa:55567	cDNA FLJ53270, moderately similar to Homo sapiens dynein, axonemal, heavy polypeptide 3 (DNAH3), mRNA
HCN4	38.8218	6.22042	6.24102	2.64178	9.89439e-10	1.0453e-08	up	38	43	47	5	6	6	HCN4	hsa:10021	Potassium/sodium hyperpolarization-activated cyclic nucleotide-gated channel 4
CLCF1	53.8587	121.902	0.441818	-1.17847	1.09426e-09	1.15007e-08	down	51	54	74	100	91	152	CLCF1	hsa:23529	Cardiotrophin-like cytokine factor 1
LRP4	22.9692	77.2298	0.297414	-1.74946	1.114e-09	1.17015e-08	down	29	25	21	69	73	68	LRP4	hsa:4038	Low density lipoprotein receptor-related protein 4, isoform CRA_a
FAXC	106.681	44.3128	2.40746	1.26751	1.21189e-09	1.26933e-08	up	126	90	139	34	44	43	FAXC	hsa:84553	Failed axon connections homolog
SYNE3	136.433	57.4084	2.37654	1.24886	1.23229e-09	1.28923e-08	up	161	134	155	61	28	75	SYNE3	hsa:161176	Nesprin-3
SLC14A1	2.73967	27.6582	0.0990545	-3.33563	1.26773e-09	1.32479e-08	down	3	3	3	23	20	35	SLC14A1	hsa:6563	Solute carrier family 14 (Urea transporter), member 1 (Kidd blood group)
ZSCAN30	59.6166	132.49	0.449972	-1.15209	1.40128e-09	1.45357e-08	down	60	63	74	121	114	129	ZSCAN30	hsa:100101467	Zinc finger and SCAN domain-containing protein 30
RASSF4	9.48741	44.5051	0.213176	-2.22988	1.41146e-09	1.4633e-08	down	9	12	10	46	28	51	RASSF4	hsa:83937	Ras association domain family 4 isoform a variant
SLC1A1	155.095	73.3273	2.11511	1.08073	1.56264e-09	1.61364e-08	up	172	138	206	48	63	95	SLC1A1	hsa:6505	Excitatory amino acid transporter 3
MEIS1-AS3	0	16.3516	0	-20	1.56773e-09	1.61799e-08	down	0	0	0	18	12	15	MEIS1-AS3	hsa:730198	MEIS1 antisense RNA 3
SLC18A2	31.4467	3.48317	9.02816	3.17443	1.74765e-09	1.79256e-08	up	28	35	41	3	2	5	SLC18A2	hsa:6571	Synaptic vesicular amine transporter
PCDH7	34.0417	89.9389	0.378498	-1.40164	1.821e-09	1.86259e-08	down	28	42	42	82	70	98	PCDH7	hsa:5099	Protocadherin-7
CYBRD1	45.6572	8.97509	5.0871	2.34684	1.8367e-09	1.8776e-08	up	42	50	59	7	5	14	CYBRD1	hsa:79901	Cytochrome b reductase 1
PHACTR1	17.4253	62.4552	0.279004	-1.84164	1.99475e-09	2.03123e-08	down	25	12	21	60	38	79	PHACTR1	hsa:221692	Phosphatase and actin regulator 1
SDR16C5	9.04577	44.4568	0.203473	-2.29709	2.08118e-09	2.11337e-08	down	7	15	7	36	44	41	SDR16C5	hsa:195814	cDNA FLJ37840 fis, clone BRSSN2011799, highly similar to Homo sapiens epidermal retinal dehydrogenase 2 (RDHE2), mRNA
LOC101927390	79.856	27.1239	2.94412	1.55784	2.13425e-09	2.16246e-08	up	93	81	89	24	20	32	GTF2IP6		general transcription factor II-I-like
NCR3LG1	79.1555	26.5785	2.97818	1.57443	2.18568e-09	2.2109e-08	up	102	73	86	19	21	35	NCR3LG1	hsa:374383	Natural cytotoxicity triggering receptor 3 ligand 1
MFI2	61.3194	132.549	0.462617	-1.11211	2.431e-09	2.45228e-08	down	68	64	70	137	97	133	MFI2	hsa:4241	Melanotransferrin
RAB32	43.9609	116.113	0.378604	-1.40124	2.46702e-09	2.48588e-08	down	55	46	43	83	96	147	RAB32	hsa:10981	cDNA, FLJ92490, highly similar to Homo sapiens RAB32, member RAS oncogene family (RAB32), mRNA
ME2	98.0807	217.029	0.451925	-1.14584	2.9593e-09	2.94948e-08	down	132	89	102	208	184	203	ME2	hsa:4200	NAD-dependent malic enzyme, mitochondrial
SPTBN4	194.967	63.7814	3.0568	1.61202	3.11527e-09	3.09818e-08	up	179	241	219	63	50	63	SPTBN4	hsa:57731	Spectrin, beta, non-erythrocytic 4, isoform CRA_e
CCDC183-AS1	148.972	74.0672	2.01131	1.00813	3.80983e-09	3.76239e-08	up	137	157	200	66	66	71	CCDC183-AS1	hsa:100131193	CCDC183 antisense RNA 1
TMEM59L	37.0163	94.358	0.392297	-1.34998	4.27738e-09	4.20174e-08	down	45	36	41	94	59	113	TMEM59L	hsa:25789	Transmembrane protein 59-like
TMCC1-AS1	43.6241	102.986	0.423594	-1.23925	4.319e-09	4.23553e-08	down	52	42	50	81	81	127	TMCC1-AS1	hsa:100507032	TMCC1 antisense RNA 1 (head to head)
ZNF296	46.1438	106.761	0.432215	-1.21018	4.34289e-09	4.25441e-08	down	51	53	47	89	85	124	ZNF296	hsa:162979	Hepatocellular carcinoma-associated antigen HCA108
HSPB8	239.681	62.6883	3.82338	1.93485	4.38339e-09	4.28721e-08	up	248	301	232	49	57	67	HSPB8	hsa:26353	Heat shock protein beta-8
HS3ST3A1	26.6392	174.244	0.152885	-2.70948	4.51981e-09	4.41592e-08	down	34	24	30	145	181	144	HS3ST3A1	hsa:9955	Heparan sulfate glucosamine 3-O-sulfotransferase 3A1
MIR612	153.185	71.2693	2.14938	1.10392	4.90645e-09	4.77583e-08	up	158	137	216	76	49	73	MIR612	hsa:693197	microRNA 612
CBLN4	1.21021	21.7804	0.0555642	-4.1697	5.14614e-09	4.99852e-08	down	0	2	2	23	19	17	CBLN4	hsa:140689	Cerebellin-4
SMPDL3B	189.286	73.4958	2.57547	1.36484	5.39933e-09	5.23058e-08	up	209	196	219	69	31	114	SMPDL3B	hsa:27293	cDNA FLJ57705, highly similar to Acid sphingomyelinase-like phosphodiesterase 3b (EC 3.1.4.-)
PLEKHG4B	18.742	0.30316	61.8222	5.95005	5.52151e-09	5.33766e-08	up	18	20	24	0	0	1	PLEKHG4B	hsa:153478	Pleckstrin homology domain-containing family G member 4B
KCNN4	60.8666	137.133	0.44385	-1.17185	6.33714e-09	6.06849e-08	down	62	41	103	127	106	148	KCNN4	hsa:3783	Small conductance calcium activated potassium channel type 4 transcript variant 2
ZNF681	112.155	224.535	0.4995	-1.00144	6.73556e-09	6.43655e-08	down	109	119	143	182	207	228	ZNF681	hsa:148213	Zinc finger protein 681, isoform CRA_c
ERO1LB	68.9222	141.683	0.486453	-1.03963	7.10021e-09	6.76737e-08	down	75	73	79	135	114	142	ERO1B	hsa:56605	cDNA, FLJ96396, highly similar to Homo sapiens ERO1-like beta (S. cerevisiae) (ERO1LB), mRNA
FAM72A	62.3537	131.681	0.473522	-1.0785	7.24709e-09	6.90018e-08	down	73	60	73	135	96	134	FAM72A	hsa:729533	Protein FAM72A
DIRC3	25.726	74.4815	0.345401	-1.53365	8.06997e-09	7.62423e-08	down	33	23	29	61	70	73	DIRC3	hsa:729582	disrupted in renal carcinoma 3
SKA1	34.1427	88.1614	0.387275	-1.36857	8.23876e-09	7.77167e-08	down	42	26	46	80	69	96	SKA1	hsa:220134	Spindle and kinetochore-associated protein 1
ZNF469	74.6108	203.164	0.367244	-1.44519	8.52038e-09	8.02493e-08	down	82	82	81	214	163	179	ZNF469	hsa:84627	Zinc finger protein 469
RP11-1191J2.2	2.83253	26.5068	0.106861	-3.2262	8.57953e-09	8.07234e-08	down	4	4	1	29	22	21
HOXC5	138.593	66.5775	2.08168	1.05775	8.76452e-09	8.2337e-08	up	135	149	174	63	48	75	HOXC5	hsa:3222	Homeobox protein Hox-C5
C5orf38	138.819	278.454	0.498534	-1.00423	8.93094e-09	8.37091e-08	down	137	147	175	268	239	255	C5orf38	hsa:153571	Protein CEI
MIR210HG	64.4202	136.06	0.473468	-1.07866	8.98853e-09	8.41394e-08	down	69	65	79	132	117	123	MIR210HG	hsa:100506211	MIR210 host gene (non-protein coding)
LOC100499484-C9ORF174	70.4242	141.905	0.496277	-1.01078	9.05084e-09	8.4593e-08	down	71	73	89	121	109	167	LOC100499484-C9ORF174	hsa:57653	LOC100499484-C9orf174 readthrough
SLFN11	9.11467	43.1354	0.211304	-2.24261	9.13682e-09	8.53531e-08	down	10	5	16	45	35	38	SLFN11	hsa:91607	Schlafen family member 11
ATP6V1B1	66.4919	138.49	0.48012	-1.05853	9.52752e-09	8.89575e-08	down	68	73	78	133	119	127	ATP6V1B1	hsa:525	cDNA FLJ57632, highly similar to Vacuolar ATP synthase subunit B, kidney isoform (EC 3.6.3.14)
MPZL2	184.759	380.923	0.485031	-1.04385	9.54787e-09	8.91021e-08	down	210	174	228	329	351	362	MPZL2	hsa:10205	Epithelial V-like antigen 1, isoform CRA_a
LOC102723726	1.12847	20.6394	0.0546758	-4.19295	9.88615e-09	9.21651e-08	down	1	0	3	13	18	27	LOC102723726	hsa:102723726	uncharacterized LOC102723726
CKMT1A	107.334	45.9923	2.33374	1.22264	1.06614e-08	9.90896e-08	up	123	103	129	40	34	55	CKMT1A	hsa:548596	Creatine kinase U-type, mitochondrial
PLEK2	158.804	79.3234	2.00198	1.00143	1.14014e-08	1.05486e-07	up	165	173	185	66	54	105	PLEK2	hsa:26499	Pleckstrin-2
HS6ST2	107.298	44.9714	2.38592	1.25454	1.16027e-08	1.0724e-07	up	127	100	128	34	29	66	HS6ST2	hsa:90161	cDNA FLJ58774, highly similar to Heparan-sulfate 6-O-sulfotransferase 2 (EC 2.8.2.-)
LINC00589	7.91215	38.9517	0.203127	-2.29954	1.16552e-08	1.07569e-07	down	3	12	11	29	35	44	LINC00589	hsa:619351	long intergenic non-protein coding RNA 589
ST8SIA4	116.052	52.1976	2.22332	1.15271	1.16559e-08	1.07569e-07	up	115	126	142	49	40	56	ST8SIA4	hsa:7903	CMP-N-acetylneuraminate-poly-alpha-2,8-sialyltransferase
CMTM3	87.7844	28.8881	3.03878	1.60349	1.36501e-08	1.25404e-07	up	78	104	107	16	27	38	CMTM3	hsa:123920	CKLF-like MARVEL transmembrane domain containing 3, isoform CRA_a
TNS1	124.007	55.757	2.22407	1.1532	1.45334e-08	1.32841e-07	up	131	131	147	50	31	79	TNS1	hsa:7145	Tensin-1
A2ML1	25.6639	2.57369	9.97163	3.31783	1.48167e-08	1.35268e-07	up	25	22	39	3	2	2	A2ML1	hsa:144568	Alpha-2-macroglobulin-like protein 1
ARID5A	132.153	63.1339	2.09322	1.06572	1.49806e-08	1.36668e-07	up	153	131	152	72	39	65	ARID5A	hsa:10865	cDNA FLJ54879, highly similar to Homo sapiens AT rich interactive domain 5A (MRF1-like) (ARID5A), transcript variant 1, mRNA
CYP4B1	92.1126	36.7488	2.50655	1.3257	1.50248e-08	1.37003e-07	up	103	93	108	26	31	46	CYP4B1	hsa:1580	cDNA FLJ50879, highly similar to Cytochrome P450 4B1 (EC 1.14.14.1)
ANKRD18B	29.3108	79.4195	0.369063	-1.43806	1.51876e-08	1.38418e-07	down	30	30	37	69	71	78	ANKRD18B	hsa:441459	ankyrin repeat domain 18B
C2	19.0677	60.4898	0.315221	-1.66556	1.52629e-08	1.39036e-07	down	19	25	18	47	55	65	C2	hsa:717	cDNA FLJ38939 fis, clone NT2NE2015747, highly similar to COMPLEMENT C2 (EC 3.4.21.43)
OPLAH	90.6614	200.61	0.451929	-1.14583	1.61086e-08	1.46158e-07	down	90	104	104	211	138	209	OPLAH	hsa:26873	5-oxoprolinase (ATP-hydrolysing)
AXIN2	58.1959	124.69	0.466723	-1.09936	1.73126e-08	1.56308e-07	down	64	55	74	124	100	119	AXIN2	hsa:8313	Axin 2 (Conductin, axil), isoform CRA_a
LOC101927934	10.7259	57.4737	0.186622	-2.42181	1.75269e-08	1.58087e-07	down	12	8	16	54	56	45	LOC101927934	hsa:101927934	uncharacterized LOC101927934
C3orf62	120.707	54.6861	2.20727	1.14226	1.81576e-08	1.62974e-07	up	136	123	139	48	36	71	C3orf62	hsa:375341	chromosome 3 open reading frame 62
PIGN	109.157	227.704	0.479383	-1.06075	1.90685e-08	1.70315e-07	down	115	125	118	190	211	223	PIGN	hsa:23556	Phosphatidylinositol glycan, class N, isoform CRA_a
C6orf147	27.9042	80.0609	0.348537	-1.52062	1.92212e-08	1.71428e-07	down	25	37	29	73	74	71	KHDC1	hsa:80759	KH homology domain-containing protein 1
FAM83F	10.9882	44.7948	0.2453	-2.02738	2.09413e-08	1.86045e-07	down	10	9	18	36	34	56	FAM83F	hsa:113828	family with sequence similarity 83, member F
LDHD	280.746	590.945	0.475079	-1.07376	2.24205e-08	1.98512e-07	down	296	292	339	587	499	530	LDHD	hsa:197257	Probable D-lactate dehydrogenase, mitochondrial
UGT2B10	45.0385	10.9469	4.11428	2.04064	2.40126e-08	2.11891e-07	up	50	44	55	11	9	10	UGT2B10	hsa:7365	UDP-glucuronosyltransferase 2B10
LOC285593	1.86111	36.8889	0.0504518	-4.30895	2.59645e-08	2.28126e-07	down	3	2	1	45	18	41	LOC285593	hsa:285593	uncharacterized LOC285593
GATA6	74.0759	151.147	0.490093	-1.02887	2.60831e-08	2.28949e-07	down	103	65	76	138	105	182	GATA6	hsa:2627	GATA6 protein
B3GALT5	121.037	56.6533	2.13645	1.09521	2.84968e-08	2.48824e-07	up	145	128	124	44	50	63	B3GALT5	hsa:10317	Beta-1,3-galactosyltransferase 5
LOC100422026	5.80972	33.1371	0.175324	-2.51191	2.98149e-08	2.59714e-07	down	11	4	4	28	30	33	LOC100422026		UDP glucuronosyltransferase 2 family, polypeptide A3 pseudogene
PRICKLE2-AS2	6.03864	33.8154	0.178577	-2.48539	3.04897e-08	2.65214e-07	down	3	8	9	29	30	34	PRICKLE2-AS2	hsa:100874242	PRICKLE2 antisense RNA 2
CELF3	78.0309	28.6201	2.72643	1.44701	3.08924e-08	2.68462e-07	up	86	82	89	27	18	36	CELF3	hsa:11189	cDNA FLJ51939, highly similar to Homo sapiens trinucleotide repeat containing 4 (TNRC4), mRNA
CCDC180	56.3831	119.019	0.473732	-1.07786	3.10247e-08	2.69484e-07	down	54	58	75	103	93	136	CCDC180	hsa:100499483	Coiled-coil domain-containing protein 180
PSMC1P7	0.331652	20.6332	0.0160737	-5.95915	3.33019e-08	2.8817e-07	down	0	1	0	26	10	22	PSMC1P7		proteasome (prosome, macropain) 26S subunit, ATPase, 1 pseudogene 7
SPRY4	118.489	47.3712	2.50128	1.32267	3.33811e-08	2.8872e-07	up	141	96	158	54	32	45	SPRY4	hsa:81848	Protein sprouty homolog 4
LINC00467	49.6974	109.178	0.455196	-1.13544	3.59013e-08	3.09204e-07	down	56	50	58	91	94	117	LINC00467	hsa:84791	long intergenic non-protein coding RNA 467
GGT5	120.247	57.4957	2.09142	1.06448	3.75405e-08	3.22563e-07	up	135	111	153	62	41	56	GGT5	hsa:2687	cDNA FLJ50454, moderately similar to Gamma-glutamyltransferase 5 (EC2.3.2.2)
SH3TC1	45.9405	11.2261	4.0923	2.03291	3.8049e-08	3.26701e-07	up	49	46	57	13	5	14	SH3TC1	hsa:54436	SH3 domain and tetratricopeptide repeat-containing protein 1
DSC2	206.273	89.1361	2.31414	1.21048	3.83725e-08	3.29248e-07	up	193	192	304	76	72	100	DSC2	hsa:1824	cDNA FLJ76245, highly similar to Homo sapiens desmocollin 2 (DSC2), transcript variant Dsc2a, mRNA
LINC00341	64.211	21.8217	2.94252	1.55705	4.03875e-08	3.45567e-07	up	68	62	83	21	18	21	LINC00341	hsa:79686	long intergenic non-protein coding RNA 341
LRFN5	50.0526	13.7975	3.62766	1.85904	4.19909e-08	3.58098e-07	up	55	52	58	12	12	14	LRFN5	hsa:145581	Leucine-rich repeat and fibronectin type-III domain-containing protein 5
TMEM182	32.689	80.56	0.405772	-1.30126	4.53608e-08	3.85777e-07	down	39	31	38	64	58	106	TMEM182	hsa:130827	Transmembrane protein 182
KCNB1	54.9512	16.3539	3.36012	1.74851	4.62534e-08	3.93004e-07	up	56	51	76	22	7	17	KCNB1	hsa:3745	Potassium voltage-gated channel subfamily B member 1
C1orf228	17.9276	58.084	0.30865	-1.69596	4.71481e-08	4.00049e-07	down	17	16	27	44	57	58	C1orf228	hsa:339541	chromosome 1 open reading frame 228
WLS	55.5961	117.093	0.474804	-1.0746	5.03896e-08	4.26357e-07	down	60	55	69	91	102	132	WLS	hsa:79971	cDNA FLJ54765
LOC728811	7.15986	35.1196	0.203871	-2.29427	5.24265e-08	4.41563e-07	down	10	9	4	27	32	38	LOC728811		UDP glucuronosyltransferase 2 family, polypeptide B15 pseudogene
LOC101927280	9.20282	39.4927	0.233026	-2.10144	5.29928e-08	4.45923e-07	down	7	13	10	33	32	45	HRAT56	hsa:101927280	uncharacterized LOC101927280
APLP1	136.895	68.0956	2.01033	1.00743	5.66655e-08	4.75518e-07	up	154	132	167	67	43	82	APLP1	hsa:333	Amyloid-like protein 1 isoform 1
UGT1A6	2.0999	22.1925	0.0946219	-3.40168	5.88181e-08	4.91555e-07	down	2	2	3	21	16	25	UGT1A6	hsa:54578	UDP-glucuronosyltransferase 1-6
BCL11B	220.888	92.8068	2.38008	1.25101	5.94508e-08	4.9639e-07	up	203	268	254	76	80	101	BCL11B	hsa:64919	B-cell lymphoma/leukemia 11B
LGR6	3.53649	26.5304	0.1333	-2.90726	6.42936e-08	5.34389e-07	down	4	2	6	16	25	33	LGR6	hsa:59352	Leucine-rich repeat-containing G-protein coupled receptor 6
GPC3	55.3364	16.7944	3.29493	1.72025	6.50403e-08	5.39861e-07	up	52	60	71	19	10	18	GPC3	hsa:2719	cDNA FLJ53916, highly similar to Glypican-3
GRIA2	0.273452	15.0364	0.018186	-5.78102	7.02079e-08	5.80912e-07	down	0	0	1	14	11	17	GRIA2	hsa:2891	cDNA FLJ56411, highly similar to Glutamate receptor 2
CEP112	16.1881	51.9728	0.311472	-1.68282	7.05037e-08	5.83096e-07	down	17	19	17	44	36	67	CEP112	hsa:201134	Centrosomal protein of 112 kDa
SPC24	56.2184	117.672	0.477756	-1.06566	7.61992e-08	6.27368e-07	down	61	51	75	121	86	119	SPC24	hsa:147841	Kinetochore protein Spc24
TMEM117	62.2981	133.379	0.467074	-1.09828	7.75734e-08	6.37536e-07	down	63	65	78	117	124	123	TMEM117	hsa:84216	Transmembrane protein 117
MME	31.0855	4.74828	6.54668	2.71076	7.89269e-08	6.47788e-07	up	30	37	35	7	0	7	MME	hsa:4311	Neprilysin
MATN3	46.9184	103.185	0.454703	-1.137	8.32533e-08	6.8116e-07	down	48	54	52	95	87	102	MATN3	hsa:4148	Matrilin-3
HMGCLL1	55.3856	123.835	0.447253	-1.16084	8.89031e-08	7.25765e-07	down	64	49	71	107	116	115	HMGCLL1	hsa:54511	cDNA FLJ57919
LOC440461	67.0846	24.3234	2.75803	1.46364	1.10827e-07	8.9517e-07	up	71	72	78	23	20	24	LOC440461	hsa:440461	Rho GTPase activating protein 27 pseudogene
PCDH9	6.42595	32.1948	0.199596	-2.32485	1.12975e-07	9.11709e-07	down	13	4	4	28	22	41	PCDH9	hsa:5101	PCDH9 protein
CTSV	53.3803	112.463	0.474646	-1.07508	1.17783e-07	9.47178e-07	down	57	61	57	113	93	102	CTSV	hsa:1515	Cathepsin L2, isoform CRA_a
IL1R1	30.0213	121.27	0.247556	-2.01417	1.27719e-07	1.02438e-06	down	51	25	22	123	69	152	IL1R1	hsa:3554	Interleukin-1 receptor type 1
LOC100130899	9.93546	39.918	0.248897	-2.00638	1.27936e-07	1.02567e-06	down	9	15	8	34	35	41	LOC100130899	hsa:100130899	uncharacterized LOC100130899
CCNO	1.9835	34.6272	0.0572815	-4.12579	1.31373e-07	1.05184e-06	down	2	0	5	44	20	32	CCNO	hsa:10309	Cyclin-O
EVPLL	4.42618	28.352	0.156115	-2.67932	1.37824e-07	1.09917e-06	down	6	2	7	31	21	26	EVPLL	hsa:645027	envoplakin-like
CTSK	98.0532	205.33	0.477541	-1.0663	1.38156e-07	1.10134e-06	down	102	97	126	209	169	184	CTSK	hsa:1513	Cathepsin K
ELL2	130.718	267.041	0.489505	-1.0306	1.38304e-07	1.10204e-06	down	146	134	151	193	242	306	ELL2	hsa:22936	cDNA FLJ51233, highly similar to RNA polymerase II elongation factor ELL2
KCNG1	75.381	30.3914	2.48034	1.31054	1.41925e-07	1.12844e-06	up	72	73	106	35	23	25	KCNG1	hsa:3755	Potassium voltage-gated channel subfamily G member 1
SCARA5	5.3976	30.21	0.178669	-2.48464	1.49302e-07	1.18401e-06	down	7	4	7	25	25	34	SCARA5	hsa:286133	cDNA FLJ57441, highly similar to Homo sapiens scavenger receptor class A, member 5 (SCARA5), mRNA
GPX2	30.495	75.4214	0.404328	-1.3064	1.50066e-07	1.18904e-06	down	41	25	35	60	58	94	GPX2	hsa:2877	Glutathione peroxidase 2
APOE	95.7013	34.7775	2.75181	1.46038	1.57913e-07	1.24851e-06	up	85	109	122	40	16	43	APOE	hsa:348	MRNA for apolipoprotein E (apo E)
GNPDA2	34.8112	82.7499	0.420679	-1.24921	1.62096e-07	1.27663e-06	down	45	31	39	68	69	93	GNPDA2	hsa:132789	Glucosamine-6-phosphate isomerase 2
SLC17A9	1.36726	21.2131	0.0644535	-3.9556	1.62339e-07	1.27767e-06	down	0	0	5	17	23	17	SLC17A9	hsa:63910	cDNA FLJ55477, highly similar to zinc-finger protein C613.07
C1RL	42.6052	99.2304	0.429356	-1.21975	1.70572e-07	1.3405e-06	down	33	64	41	92	81	101	C1RL	hsa:51279	Complement C1r subcomponent-like protein
HOXA5	19.1888	56.0471	0.342369	-1.54638	1.7368e-07	1.36376e-06	down	23	20	20	51	38	69	HOXA5	hsa:3202	Homeobox protein Hox-A5
NIPSNAP3B	28.6612	72.0455	0.397821	-1.32981	1.78602e-07	1.39821e-06	down	22	33	40	69	47	87	NIPSNAP3B	hsa:55335	nipsnap homolog 3B (C. elegans)
VIM	103.146	48.6183	2.12154	1.08511	1.87344e-07	1.45916e-06	up	97	117	126	40	46	47	VIM	hsa:7431	Vimentin variant 3
LINC00665	60.2153	20.9603	2.87282	1.52247	1.92915e-07	1.49936e-06	up	62	58	80	24	14	20	LINC00665	hsa:100506930	long intergenic non-protein coding RNA 665
COLQ	107.423	50.2103	2.13945	1.09724	2.19464e-07	1.69349e-06	up	117	94	147	38	35	70	COLQ	hsa:8292	Collagen-like tail subunit (Single strand of homotrimer) of asymmetric acetylcholinesterase, isoform CRA_e
CACNA1I	4.9213	28.5284	0.172505	-2.53529	2.48719e-07	1.90959e-06	down	4	7	5	22	28	28	CACNA1I	hsa:8911	Voltage-dependent T-type calcium channel subunit alpha-1I
CCDC33	0	14.9297	0	-20	2.59603e-07	1.98732e-06	down	0	0	0	20	9	12	CCDC33	hsa:80125	Coiled-coil domain-containing protein 33
GSG1L	41.2294	10.9731	3.75731	1.9097	2.61509e-07	2.00024e-06	up	42	35	61	13	8	9	GSG1L	hsa:146395	cDNA FLJ45390 fis, clone BRHIP3025844, moderately similar to Homo sapiens germ cell associated 1 (GSG1), transcript variant 2, mRNA
CDH26	9.16689	36.8035	0.249076	-2.00534	2.86174e-07	2.17799e-06	down	11	10	9	34	24	46	CDH26	hsa:60437	CDH26 protein
RELB	37.2349	85.2518	0.436765	-1.19507	2.90447e-07	2.20868e-06	down	31	34	60	77	59	104	RELB	hsa:5971	cDNA FLJ75649, highly similar to Homo sapiens v-rel reticuloendotheliosis viral oncogene homolog B, nuclear factor of kappa light polypeptide gene enhancer in B-cells 3 (avian) (RELB), mRNA
LOC283070	50.4895	15.2217	3.31694	1.72985	3.02648e-07	2.29099e-06	up	53	56	57	14	10	19	LOC283070	hsa:283070	uncharacterized LOC283070
GLI1	30.6088	6.06127	5.04989	2.33625	3.03837e-07	2.29904e-06	up	28	30	44	7	6	3	GLI1	hsa:2735	Glioma-associated oncogene 1
VWA2	49.4201	14.8466	3.32872	1.73497	3.14351e-07	2.37566e-06	up	48	50	66	13	10	19	VWA2	hsa:340706	von Willebrand factor A domain-containing protein 2
CHRD	51.9668	16.8379	3.0863	1.62588	3.17243e-07	2.39455e-06	up	55	52	65	14	16	16	CHRD	hsa:8646	Chordin
RBP7	33.7977	79.7162	0.423976	-1.23795	3.36093e-07	2.5285e-06	down	26	39	47	71	62	89	RBP7	hsa:116362	Retinol binding protein 7, cellular, isoform CRA_a
ZNF747	47.6219	102.622	0.464052	-1.10764	3.65556e-07	2.73778e-06	down	49	42	68	90	93	98	ZNF747	hsa:65988	Uncharacterized protein
SLC16A4	79.5304	33.3705	2.38325	1.25293	3.95556e-07	2.9504e-06	up	92	76	95	31	25	37	SLC16A4	hsa:9122	Monocarboxylate transporter 5
MCIDAS	3.39057	23.8567	0.142122	-2.8148	4.09009e-07	3.03961e-06	down	6	3	2	24	18	24	MCIDAS	hsa:345643	Multicilin
GSAP	77.4612	164.338	0.471352	-1.08512	4.57721e-07	3.37696e-06	down	60	83	115	165	131	156	GSAP	hsa:54103	Gamma-secretase-activating protein
SLC44A4	17.5083	52.527	0.333319	-1.58502	4.57982e-07	3.37752e-06	down	19	17	22	51	39	56	SLC44A4	hsa:80736	Choline transporter-like protein 4
SLC4A5	9.76601	38.3894	0.254393	-1.97487	4.83246e-07	3.55383e-06	down	12	15	4	42	30	33	SLC4A5	hsa:57835	Electrogenic sodium bicarbonate cotransporter 4
MEG3	20.942	2.17229	9.64051	3.26911	4.99418e-07	3.661e-06	up	15	22	33	0	3	3	MEG3	hsa:55384	Very putative protein from MEG3 locus
AC009948.5	56.9561	20.0179	2.84526	1.50856	5.00268e-07	3.66576e-06	up	66	56	66	17	18	20	FKBP7	hsa:51661	Peptidyl-prolyl cis-trans isomerase FKBP7
IL17C	0.913222	15.6383	0.0583966	-4.09797	5.2644e-07	3.8437e-06	down	1	1	1	13	9	23	IL17C	hsa:27189	Interleukin-17C
SEMA3A	0	12.6502	0	-20	5.26819e-07	3.84494e-06	down	0	0	0	8	15	11	SEMA3A	hsa:10371	Semaphorin-3A
ZC4H2	51.2504	16.6219	3.08331	1.62448	5.48633e-07	3.98826e-06	up	58	52	59	11	16	19	ZC4H2	hsa:55906	Zinc finger C4H2 domain-containing protein
ZNF222	32.8114	76.9203	0.426563	-1.22917	5.85913e-07	4.23908e-06	down	38	29	42	78	52	85	ZNF222	hsa:7673	cDNA FLJ37877 fis, clone BRSTN1000097, highly similar to Zinc finger protein 222
PEX5L	25.5749	4.04812	6.31773	2.65941	6.28482e-07	4.53274e-06	up	32	21	32	5	3	3	PEX5L	hsa:51555	PEX5-related protein
MAPRE2	7.69563	33.0674	0.232726	-2.1033	6.45456e-07	4.65049e-06	down	8	10	7	31	25	36	MAPRE2	hsa:10982	Microtubule-associated protein, RP/EB family, member 2, isoform CRA_a
STOX1	121.708	53.2356	2.28621	1.19296	6.4557e-07	4.65049e-06	up	159	103	141	44	39	67	STOX1	hsa:219736	Storkhead-box protein 1
CLCA2	41.0317	10.6611	3.84871	1.94438	6.55455e-07	4.71985e-06	up	42	41	53	11	4	16	CLCA2	hsa:9635	Calcium-activated chloride channel regulator 2
TXLNB	71.596	29.3006	2.4435	1.28895	6.6499e-07	4.78474e-06	up	85	66	86	25	25	31	TXLNB	hsa:167838	cDNA, FLJ95585
AOX1	16.0841	48.7056	0.33023	-1.59846	6.74224e-07	4.84737e-06	down	14	19	20	44	34	59	AOX1	hsa:316	cDNA FLJ51005, highly similar to Aldehyde oxidase (EC 1.2.3.1)
C15orf48	13.0757	44.3894	0.294568	-1.76333	7.05826e-07	5.05474e-06	down	15	9	20	43	34	46	C15orf48	hsa:84419	Chromosome 15 open reading frame 48, isoform CRA_a
DPF3	34.8021	7.94783	4.37882	2.13054	7.26331e-07	5.18941e-06	up	34	28	55	7	4	12	DPF3	hsa:8110	Zinc finger protein DPF3
FAR2P4	0.855022	17.6646	0.0484031	-4.36876	7.59585e-07	5.41644e-06	down	1	0	2	18	18	11	FAR2P4		fatty acyl CoA reductase 2 pseudogene 4
RP11-317J10.2	7.13633	43.5406	0.1639	-2.60911	7.66056e-07	5.45621e-06	down	11	8	4	31	47	40
SLC17A7	94.7684	43.6632	2.17044	1.11799	7.84883e-07	5.58596e-06	up	93	107	112	46	26	51	SLC17A7	hsa:57030	cDNA FLJ75352
ALOX5	0	11.6754	0	-20	8.411e-07	5.95828e-06	down	0	0	0	12	12	7	ALOX5	hsa:240	Arachidonate 5-lipoxygenase
ANXA1	5.61927	28.0444	0.20037	-2.31926	8.81272e-07	6.21163e-06	down	5	9	4	30	19	29	ANXA1	hsa:301	Annexin A1
MT1X	126.734	61.0266	2.07671	1.0543	8.83993e-07	6.22841e-06	up	161	113	145	57	38	78	MT1X	hsa:4501	Metallothionein-1X
UNC13D	52.1846	105.241	0.495856	-1.01201	9.0259e-07	6.34724e-06	down	68	48	56	99	84	108	UNC13D	hsa:201294	Protein unc-13 homolog D
ELFN2	73.7258	31.8764	2.31287	1.20968	9.89607e-07	6.92716e-06	up	84	75	84	25	34	27	ELFN2	hsa:114794	Protein phosphatase 1 regulatory subunit 29
SMC1B	11.4003	40.5897	0.280867	-1.83204	1.00654e-06	7.03722e-06	down	14	9	15	30	38	44	SMC1B	hsa:27127	Structural maintenance of chromosomes protein 1B
METAP1D	105.555	51.6321	2.04437	1.03166	1.0101e-06	7.05719e-06	up	118	113	116	29	50	65	METAP1D	hsa:254042	Methionine aminopeptidase 1D, mitochondrial
LINC00950	8.84122	35.7918	0.247018	-2.01731	1.0161e-06	7.0883e-06	down	10	5	15	41	24	34	LINC00950	hsa:92973	long intergenic non-protein coding RNA 950
LOC102723465	15.6073	48.5637	0.321379	-1.63765	1.04311e-06	7.24368e-06	down	12	12	29	39	41	55	LOC102723465	hsa:102723465	uncharacterized LOC102723465
STK31	72.6962	29.3264	2.47886	1.30968	1.05621e-06	7.32351e-06	up	83	72	85	16	23	45	STK31	hsa:56164	Serine/threonine kinase 31, isoform CRA_a
SAMD9	10.0724	38.5721	0.261132	-1.93715	1.06291e-06	7.3644e-06	down	19	2	13	27	33	48	SAMD9	hsa:54809	Sterile alpha motif domain-containing protein 9
BSN	63.4454	24.5546	2.58385	1.36952	1.07598e-06	7.44934e-06	up	59	73	77	22	20	26	BSN	hsa:8927	Bassoon (Presynaptic cytomatrix protein), isoform CRA_a
ARC	26.106	65.271	0.399963	-1.32206	1.0792e-06	7.46596e-06	down	26	29	31	61	51	69	ARC	hsa:23237	Activity-regulated cytoskeleton-associated protein
MKX	31.8169	6.94452	4.58158	2.19585	1.09739e-06	7.58605e-06	up	37	36	31	5	7	7	MKX	hsa:283078	Homeobox protein Mohawk
LOC100421597	3.91521	24.0879	0.162539	-2.62115	1.24949e-06	8.57922e-06	down	2	5	6	23	18	26	LOC100421597		peptidylprolyl isomerase (cyclophilin)-like 4 pseudogene
TMEM106A	4.61318	25.4445	0.181303	-2.46352	1.27557e-06	8.74038e-06	down	3	7	5	25	18	28	TMEM106A	hsa:113277	Transmembrane protein 106A
SGCE	21.1847	57.0547	0.371305	-1.42932	1.33553e-06	9.12897e-06	down	22	22	26	47	49	62	SGCE	hsa:8910	cDNA FLJ52341, highly similar to Homo sapiens sarcoglycan, epsilon (SGCE), mRNA
NKPD1	26.658	65.6109	0.406305	-1.29937	1.35452e-06	9.24841e-06	down	29	32	26	51	60	70	NKPD1	hsa:284353	NTPase KAP family P-loop domain-containing protein 1
GALNT14	96.74	42.0141	2.30256	1.20324	1.36974e-06	9.33495e-06	up	118	79	125	39	24	57	GALNT14	hsa:79623	Polypeptide N-acetylgalactosaminyltransferase 14
LOC100129781	32.6603	75.5351	0.432386	-1.20961	1.38685e-06	9.44453e-06	down	37	27	45	70	58	82	LOC100129781	hsa:100129781	uncharacterized LOC100129781
GPR19	16.735	52.0992	0.321214	-1.63839	1.45714e-06	9.89373e-06	down	17	19	19	39	53	50	GPR19	hsa:2842	G protein-coupled receptor 19
PIP5K1B	20.3297	56.6357	0.358955	-1.47812	1.45994e-06	9.9091e-06	down	21	22	24	40	42	79	PIP5K1B	hsa:8395	Phosphatidylinositol 4-phosphate 5-kinase type-1 beta
CYCSP6	1.09381	16.1161	0.0678705	-3.88107	1.57344e-06	1.06145e-05	down	0	0	4	18	10	17	CYCSP6		cytochrome c, somatic pseudogene 6
TMEM40	82.1442	38.3586	2.14148	1.09861	1.63423e-06	1.09984e-05	up	87	91	92	32	41	30	TMEM40	hsa:55287	cDNA FLJ55821, highly similar to Homo sapiens transmembrane protein 40 (TMEM40), mRNA
LOC102723638	17.1766	63.4105	0.27088	-1.88427	1.69545e-06	1.13827e-05	down	19	16	22	56	64	51	LOC102723638	hsa:102723638	uncharacterized LOC102723638
UPK3B	50.3436	111.672	0.450818	-1.14938	1.71147e-06	1.14802e-05	down	55	57	53	116	69	129	UPK3B	hsa:80761	Uroplakin-3b
ZNF876P	28.9804	68.0297	0.425997	-1.23109	1.73469e-06	1.16274e-05	down	25	32	39	53	51	88	ZNF876P	hsa:642280	Putative zinc finger protein 876
SOX5	52.1932	17.752	2.94014	1.55588	1.84569e-06	1.23174e-05	up	57	50	66	22	6	23	SOX5	hsa:6660	SRY (Sex determining region Y)-box 5, isoform CRA_a
CASP10	20.0327	53.2117	0.376472	-1.40939	1.90277e-06	1.26799e-05	down	22	21	23	46	35	70	CASP10	hsa:843	Caspase-10
COL9A3	105.858	52.5115	2.01591	1.01143	2.0581e-06	1.36306e-05	up	115	120	112	44	38	66	COL9A3	hsa:1299	Collagen alpha-3(IX) chain
PLEKHG1	92.1559	44.2911	2.08068	1.05706	2.1155e-06	1.39603e-05	up	116	86	102	40	35	48	PLEKHG1	hsa:57480	cDNA FLJ31738 fis, clone NT2RI2007096, highly similar to Pleckstrin homology domain-containing family G member 1
LOC728739	81.3923	37.5822	2.16572	1.11484	2.13194e-06	1.40435e-05	up	91	71	109	35	30	39	LOC728739	hsa:728739	programmed cell death 2 pseudogene
PRSS12	0.605104	13.3984	0.0451625	-4.46873	2.1534e-06	1.41797e-05	down	0	1	1	13	8	17	PRSS12	hsa:8492	Neurotrypsin
LOC100421238	0.308118	12.2773	0.0250966	-5.31636	2.1621e-06	1.42269e-05	down	1	0	0	11	10	13	LOC100421238		DEAD (Asp-Glu-Ala-Asp) box helicase 5 pseudogene
BEGAIN	67.0794	27.0804	2.47705	1.30862	2.1892e-06	1.43845e-05	up	68	69	85	29	14	34	BEGAIN	hsa:57596	Likely ortholog of rat brain-enriched guanylate kinase-associated protein, isoform CRA_a
FAM109B	2.52441	19.4401	0.129856	-2.94502	2.3663e-06	1.54594e-05	down	3	4	1	23	12	19	FAM109B	hsa:150368	Sesquipedalian-2
SH3RF2	40.0491	85.3107	0.46945	-1.09096	2.38139e-06	1.55358e-05	down	39	40	54	79	66	92	SH3RF2	hsa:153769	SH3 domain containing ring finger 2
IL11RA	14.9197	45.0085	0.331485	-1.59298	2.48074e-06	1.6138e-05	down	17	16	16	35	39	51	IL11RA	hsa:3590	Interleukin-11 receptor subunit alpha
PSTK	74.3604	33.2615	2.23563	1.16068	2.52271e-06	1.63994e-05	up	82	73	91	33	28	30	PSTK	hsa:118672	cDNA FLJ36952 fis, clone BRACE2005773, highly similar to L-seryl-tRNA(Ser/Sec) kinase
CEL	78.7113	36.2562	2.17098	1.11834	2.60681e-06	1.69101e-05	up	87	79	94	36	31	32	CEL	hsa:1056	cDNA FLJ51297, highly similar to Bile salt-activated lipase (EC 3.1.1.3)
SEMA3D	5.42113	27.4335	0.19761	-2.33927	2.62787e-06	1.70226e-05	down	6	5	7	22	29	23	SEMA3D	hsa:223117	Semaphorin-3D
HRH2	79.0134	35.0259	2.25586	1.17367	2.79338e-06	1.80169e-05	up	89	83	88	32	23	44	HRH2	hsa:3274	Histamine H2 receptor
ATL1	50.2691	17.4136	2.88678	1.52946	2.86986e-06	1.8479e-05	up	50	54	62	11	15	23	ATL1	hsa:51062	Atlastin-1
GOLGA8N	28.2919	68.442	0.41337	-1.27449	2.87182e-06	1.84852e-05	down	32	16	48	55	61	73	GOLGA8N	hsa:643699	Golgin subfamily A member 8N
AP1S3	165.499	78.5926	2.10578	1.07435	2.88757e-06	1.85605e-05	up	149	166	236	61	56	106	AP1S3	hsa:130340	AP-1 complex subunit sigma-3
LOC101927245	8.99356	34.0751	0.263934	-1.92175	2.89056e-06	1.85732e-05	down	6	10	14	34	24	37	LOC101927245	hsa:101927245	uncharacterized LOC101927245
PTGS2	0	10.1464	0	-20	2.89443e-06	1.85915e-05	down	0	0	0	9	6	14	PTGS2	hsa:5743	Prostaglandin-endoperoxidase synthase 2
ART4	0.820356	16.6	0.0494189	-4.33879	2.93218e-06	1.88208e-05	down	0	0	3	10	19	16	ART4	hsa:420	NAD(P)(+)--arginine ADP-ribosyltransferase
DISC1	89.6674	42.9039	2.08996	1.06348	3.0888e-06	1.97638e-05	up	109	85	102	35	34	51	DISC1	hsa:27185	Disrupted in schizophrenia 1 isoform 41
AARD	50.3209	18.2928	2.75086	1.45988	3.3019e-06	2.10391e-05	up	52	49	66	19	15	16	AARD	hsa:441376	Alanine and arginine-rich domain-containing protein
LOC101928272	2.0417	17.8893	0.11413	-3.13125	3.39299e-06	2.15521e-05	down	2	1	4	19	9	23	LOC101928272	hsa:101928272	uncharacterized LOC101928272
ELMOD1	23.84	0.796104	29.9459	4.90429	3.40363e-06	2.16122e-05	up	13	26	41	1	1	0	ELMOD1	hsa:55531	cDNA FLJ57126, highly similar to ELMO domain-containing protein 1
KIFC3	36.7716	82.5455	0.44547	-1.1666	3.54047e-06	2.23957e-05	down	47	40	33	89	57	83	KIFC3	hsa:3801	Kinesin-like protein KIFC3
LINC00494	55.9162	21.0888	2.65146	1.40679	3.5452e-06	2.24024e-05	up	59	47	81	19	13	28	LINC00494	hsa:284749	long intergenic non-protein coding RNA 494
AQP1	0.878556	18.956	0.0463472	-4.43137	3.61351e-06	2.27869e-05	down	0	1	2	24	15	12	AQP1	hsa:358	HCG39137, isoform CRA_a
CECR1	23.6732	3.90411	6.06365	2.60019	3.62985e-06	2.28821e-05	up	29	23	26	3	3	5	CECR1	hsa:51816	Adenosine deaminase CECR1
MMRN2	96.8777	217.017	0.446406	-1.16357	3.79098e-06	2.38404e-05	down	103	95	123	188	209	193	MMRN2	hsa:79812	Multimerin-2
CP	11.144	46.7557	0.238345	-2.06888	3.80696e-06	2.39326e-05	down	15	4	19	41	27	66	CP	hsa:1356	CP protein
DOK3	66.7491	29.2307	2.28353	1.19127	3.86594e-06	2.42701e-05	up	63	71	87	21	32	26	DOK3	hsa:79930	Docking protein 3, isoform CRA_a
CTSZ	5.27521	25.5623	0.206367	-2.27672	3.9874e-06	2.49471e-05	down	8	6	3	25	19	27	CTSZ	hsa:1522	Cathepsin Z
MKRN3	0	10.1245	0	-20	4.00079e-06	2.50138e-05	down	0	0	0	8	9	11	MKRN3	hsa:7681	Probable E3 ubiquitin-protein ligase makorin-3
EGLN3	25.7495	65.8469	0.391052	-1.35457	4.11567e-06	2.57057e-05	down	32	24	29	65	38	84	EGLN3	hsa:112399	Egl nine-like protein 3 isoform
USP18	65.8521	27.9439	2.35658	1.2367	4.13782e-06	2.58177e-05	up	67	72	78	23	25	29	USP18	hsa:11274	Ubl carboxyl-terminal hydrolase 18
SKAP1	6.61894	28.749	0.230232	-2.11884	4.18427e-06	2.60897e-05	down	9	5	8	33	18	29	SKAP1	hsa:8631	Src kinase-associated phosphoprotein 1
RGPD8	41.6902	86.2095	0.483592	-1.04814	4.29446e-06	2.67041e-05	down	38	50	49	84	68	86	RGPD8	hsa:727851	RANBP2-like and GRIP domain-containing protein 8
TMEM133	3.98454	22.6067	0.176255	-2.50427	4.38195e-06	2.72112e-05	down	4	5	4	16	20	27	TMEM133	hsa:83935	Transmembrane protein 133
RP11-761I4.3	53.0174	19.8544	2.67032	1.41701	4.49153e-06	2.7835e-05	up	65	50	60	18	16	21
EDN1	62.9824	24.5699	2.5634	1.35806	4.64102e-06	2.86451e-05	up	72	62	74	25	8	39	EDN1	hsa:1906	Endothelin-1
RGS2	1.64071	17.5206	0.0936446	-3.41666	4.73134e-06	2.91732e-05	down	0	0	6	16	18	13	RGS2	hsa:5997	Regulator of G-protein signalling 2, 24kDa, isoform CRA_a
PODNL1	9.90551	34.7685	0.284899	-1.81148	4.75605e-06	2.93058e-05	down	12	8	13	31	24	43	PODNL1	hsa:79883	Podocan-like protein 1
PTRF	7.28224	29.5926	0.246083	-2.02278	4.84897e-06	2.98282e-05	down	9	7	8	19	26	38	PTRF	hsa:284119	Polymerase I and transcript release factor
ONECUT1	91.4814	44.3109	2.06454	1.04582	4.96832e-06	3.05111e-05	up	91	94	118	44	25	57	ONECUT1	hsa:3175	One cut homeobox 1
PLCB2	28.5881	6.62182	4.31725	2.11011	5.16202e-06	3.16476e-05	up	35	24	36	8	5	5	PLCB2	hsa:5330	1-phosphatidylinositol 4,5-bisphosphate phosphodiesterase beta-2
HOXC8	50.5028	18.9644	2.66303	1.41307	5.52383e-06	3.37304e-05	up	46	51	71	15	18	19	HOXC8	hsa:3224	Homeobox protein Hox-C8
PAG1	6.72421	28.1969	0.238473	-2.0681	5.56458e-06	3.39678e-05	down	7	8	7	23	22	34	PAG1	hsa:55824	Phosphoprotein associated with glycosphingolipid-enriched microdomains 1
RN7SK	136.517	38.0683	3.58611	1.84242	5.62135e-06	3.42459e-05	up	105	150	199	27	21	63	RN7SK	hsa:125050	RNA, 7SK small nuclear
CTF1	2.19276	17.9176	0.12238	-3.03056	5.62909e-06	3.42817e-05	down	3	3	1	18	15	16	CTF1	hsa:1489	Cardiotrophin-1
NMB	44.4274	89.7361	0.495089	-1.01424	5.73488e-06	3.48911e-05	down	51	47	48	82	76	89	NMB	hsa:4828	Neuromedin-B
NUGGC	0.331652	11.1736	0.0296817	-5.07428	5.82773e-06	3.53973e-05	down	0	1	0	9	7	16	NUGGC	hsa:389643	Nuclear GTPase SLIP-GC
LGALS9	6.32322	27.6955	0.228312	-2.13092	5.87213e-06	3.56163e-05	down	5	7	9	31	18	28	LGALS9	hsa:3965	cDNA FLJ52790, highly similar to Galectin-9
GNA15	1.69891	16.4997	0.102966	-3.27976	5.90498e-06	3.57953e-05	down	0	1	5	10	13	24	GNA15	hsa:2769	cDNA FLJ76843, highly similar to Homo sapiens guanine nucleotide binding protein (G protein), alpha 15 (Gq class) (GNA15), mRNA
DYRK4	11.4303	36.7621	0.310925	-1.68536	6.15763e-06	3.7216e-05	down	11	16	10	36	25	42	DYRK4	hsa:8798	Dual-specificity tyrosine-phosphorylation-regulated kinase 4
HOTAIRM1	43.5462	88.1725	0.493875	-1.01778	6.35642e-06	3.83163e-05	down	38	49	57	86	68	90	HOTAIRM1	hsa:100506311	HOXA transcript antisense RNA, myeloid-specific 1
C1orf64	19.2183	2.52792	7.60242	2.92646	6.47471e-06	3.90037e-05	up	21	17	26	4	1	2	C1orf64	hsa:149563	chromosome 1 open reading frame 64
KPNA7	7.34044	28.8446	0.254483	-1.97436	6.57665e-06	3.95657e-05	down	9	8	7	21	21	40	KPNA7	hsa:402569	Importin subunit alpha-8
LOC728637	53.8279	21.4705	2.50706	1.326	6.75238e-06	4.0543e-05	up	58	54	66	18	22	18	MEIKIN	hsa:728637	uncharacterized LOC728637
TRIM54	45.3885	15.5054	2.92728	1.54956	7.06338e-06	4.22994e-05	up	46	43	62	17	8	19	TRIM54	hsa:57159	Tripartite motif-containing protein 54
DLEC1	6.42722	27.6407	0.232527	-2.10453	7.37101e-06	4.40266e-05	down	8	7	6	23	25	28	DLEC1	hsa:9940	Deleted in lung and esophageal cancer protein 1
SSPN	50.4891	19.6276	2.57235	1.36309	7.38546e-06	4.40985e-05	up	54	46	68	20	18	15	SSPN	hsa:8082	Nanospan
CYP1A1	31.9058	8.46472	3.76927	1.91429	7.43512e-06	4.43806e-05	up	30	37	38	6	9	8	CYP1A1	hsa:1543	Cytochrome P450 1A1
CLYBL	3.96101	22.4324	0.176575	-2.50165	7.50609e-06	4.4775e-05	down	5	4	4	22	20	19	CLYBL	hsa:171425	Citrate lyase beta like, isoform CRA_a
JAKMIP3	91.0564	44.5661	2.04318	1.03081	7.86953e-06	4.67603e-05	up	91	82	131	45	42	33	JAKMIP3	hsa:282973	Janus kinase and microtubule-interacting protein 3
SH2D5	72.0243	32.3522	2.22625	1.15462	8.08788e-06	4.79644e-05	up	71	77	90	40	16	35	SH2D5	hsa:400745	SH2 domain-containing protein 5
RCN1P2	34.7829	9.32402	3.73046	1.89935	8.11038e-06	4.80667e-05	up	42	37	35	6	6	15	RCN1P2		reticulocalbin 1, EF-hand calcium binding domain pseudogene 2
LOC101928192	3.22837	36.1907	0.0892044	-3.48674	8.1536e-06	4.82916e-05	down	3	2	6	36	15	54	LOC101928192	hsa:101928192	WAS/WASL-interacting protein family member 3-like
SOX21-AS1	0.331652	17.0323	0.019472	-5.68246	8.40877e-06	4.96264e-05	down	0	1	0	23	7	18	SOX21-AS1	hsa:100507533	SOX21 antisense RNA 1 (head to head)
C7orf61	6.88641	28.2057	0.24415	-2.03416	8.666e-06	5.09966e-05	down	10	9	3	25	26	26	C7orf61	hsa:402573	Uncharacterized protein C7orf61
PSG9	13.4086	0.678326	19.7672	4.30504	8.76622e-06	5.15533e-05	up	10	13	22	1	0	1	PSG9	hsa:5678	cDNA FLJ51545, highly similar to Pregnancy-specific beta-1-glycoprotein 9
FAM71F2	53.7971	20.1359	2.67171	1.41776	8.79036e-06	5.16621e-05	up	65	54	58	24	7	27	FAM71F2	hsa:346653	family with sequence similarity 71, member F2
ZDBF2	66.0503	135.75	0.486558	-1.03932	8.80218e-06	5.17149e-05	down	66	76	75	109	131	131	ZDBF2	hsa:57683	Zinc finger DBF-type containing 2 vesion 1
MAP3K14-AS1	62.7098	131.085	0.478391	-1.06374	8.81074e-06	5.17486e-05	down	91	46	71	116	118	125	MAP3K14-AS1	hsa:100133991	MAP3K14 antisense RNA 1
OTUD7A	51.1601	19.3022	2.65047	1.40625	8.89127e-06	5.21714e-05	up	47	57	65	8	20	26	OTUD7A	hsa:161725	OTU domain-containing protein 7A
HCAR3	50.1339	19.1827	2.61349	1.38598	9.1544e-06	5.35781e-05	up	55	44	68	22	13	18	HCAR3	hsa:8843	Hydroxycarboxylic acid receptor 3
AMER2	25.5591	75.5744	0.338198	-1.56406	9.37274e-06	5.48034e-05	down	26	29	29	68	75	61	AMER2	hsa:219287	APC membrane recruitment protein 2
SULT1C4	15.1649	0.981486	15.4509	3.94962	9.73039e-06	5.67679e-05	up	14	22	13	1	0	2	SULT1C4	hsa:27233	Sulfotransferase 1C4
ADCY7	12.6846	39.9638	0.317401	-1.65562	9.78052e-06	5.7024e-05	down	20	4	19	33	36	41	ADCY7	hsa:113	cDNA FLJ36387 fis, clone THYMU2008799, highly similar to Adenylate cyclase type 7 (EC 4.6.1.1)
LAMP3	1.91931	16.2076	0.11842	-3.07801	1.04066e-05	6.03667e-05	down	3	3	0	16	12	17	LAMP3	hsa:27074	cDNA, FLJ93669, highly similar to Homo sapiens lysosomal-associated membrane protein 3 (LAMP3), mRNA
MYOZ1	13.3667	0.60632	22.0456	4.46242	1.11821e-05	6.45586e-05	up	15	14	15	0	0	2	MYOZ1	hsa:58529	Myozenin-1
SLC26A1	74.5821	34.5899	2.15618	1.10848	1.12064e-05	6.46786e-05	up	80	78	88	36	22	39	SLC26A1	hsa:10861	SLC26A1 protein
POTEE	11.8013	37.5732	0.314088	-1.67076	1.19817e-05	6.88711e-05	down	16	10	13	26	38	39	POTEE	hsa:445582	POTE ankyrin domain family member E
GPNMB	37.4776	11.5946	3.23235	1.69258	1.28414e-05	7.33756e-05	up	38	34	53	9	8	16	GPNMB	hsa:10457	Glycoprotein (Transmembrane) nmb, isoform CRA_b
LINC00957	54.6598	22.452	2.43452	1.28364	1.35156e-05	7.68441e-05	up	59	63	57	19	22	20	LINC00957	hsa:255031	long intergenic non-protein coding RNA 957
LOC101929040	25.9532	60.5553	0.428587	-1.22234	1.36328e-05	7.74624e-05	down	31	14	43	50	46	74	LOC101929040	hsa:101929040	uncharacterized LOC101929040
ABCB4	59.4835	19.8193	3.00129	1.58558	1.36844e-05	7.77318e-05	up	58	76	60	14	13	30	ABCB4	hsa:5244	Variant ATP-binding cassette sub-family B member 4
GPR115	55.6013	22.6854	2.45097	1.29335	1.39294e-05	7.90254e-05	up	63	58	62	22	17	24	ADGRF4	hsa:221393	Probable G-protein coupled receptor 115
ZNF853	4.41504	22.8685	0.193062	-2.37286	1.40729e-05	7.96913e-05	down	4	3	8	18	21	24	ZNF853	hsa:54753	Zinc finger protein 853
CENPV	22.9071	54.9914	0.416559	-1.26341	1.42483e-05	8.06545e-05	down	21	24	31	45	43	66	CENPV	hsa:201161	Centromere protein V
CACNA1C	47.3476	17.5838	2.69268	1.42904	1.48848e-05	8.39788e-05	up	53	49	54	15	14	20	CACNA1C	hsa:775	cDNA FLJ50301, highly similar to Voltage-dependent L-type calcium channel subunit alpha-1C
NFIA	25.9365	5.70794	4.54394	2.18395	1.53814e-05	8.65049e-05	up	29	29	27	7	3	6	NFIA	hsa:4774	Nuclear factor 1 A-type
LRP1B	1.94284	30.3035	0.0641128	-3.96324	1.60689e-05	9.00755e-05	down	2	4	0	16	21	51	LRP1B	hsa:53353	Low-density lipoprotein receptor-related protein 1B
LOC101926935	35.2789	73.7704	0.478225	-1.06424	1.64284e-05	9.20063e-05	down	36	35	46	60	62	83	LOC101926935	hsa:101926935	uncharacterized LOC101926935
LOC100506985	0	8.95326	0	-20	1.64634e-05	9.21741e-05	down	0	0	0	6	8	11	LOC100506985	hsa:100506985	uncharacterized LOC100506985
LOC101927209	33.9634	9.65342	3.51828	1.81487	1.64976e-05	9.23373e-05	up	38	30	45	8	5	15	LOC101927209	hsa:101927209	uncharacterized LOC101927209
AIFM3	11.8779	37.3248	0.31823	-1.65186	1.74172e-05	9.70102e-05	down	12	9	19	34	31	38	AIFM3	hsa:150209	cDNA FLJ53334, highly similar to Homo sapiens apoptosis-inducing factor like (AIFL), transcript variant 2, mRNA
FSTL4	44.6499	15.0689	2.96304	1.56708	1.77549e-05	9.87708e-05	up	45	45	58	10	6	29	FSTL4	hsa:23105	Follistatin-related protein 4
BRINP2	25.7979	59.659	0.432422	-1.20949	1.84976e-05	0.000102746	down	25	29	31	53	52	59	BRINP2	hsa:57795	BMP/retinoic acid-inducible neural-specific protein 2
PPFIA2	0.273452	10.4539	0.0261578	-5.25661	1.90823e-05	0.000105834	down	0	0	1	10	8	11	PPFIA2	hsa:8499	cDNA FLJ59345, highly similar to Liprin-alpha-2
STRIP2	69.2466	32.7205	2.1163	1.08155	1.9609e-05	0.000108394	up	81	75	71	29	31	29	STRIP2	hsa:57464	Striatin-interacting protein 2
CYP26B1	11.1269	34.6178	0.32142	-1.63747	2.07831e-05	0.000114364	down	14	9	14	24	27	47	CYP26B1	hsa:56603	Cytochrome P450 26B1
LOC100505585	20.0387	50.1845	0.3993	-1.32445	2.09142e-05	0.000114984	down	21	17	29	47	37	56	LOC100505585	hsa:100505585	uncharacterized LOC100505585
EEF1GP4	0	9.0559	0	-20	2.18133e-05	0.000119604	down	0	0	0	10	9	5	EEF1GP4		eukaryotic translation elongation factor 1 gamma pseudogene 4
APOL4	14.3864	0.678326	21.2087	4.40659	2.26426e-05	0.000123818	up	9	21	17	1	0	1	APOL4	hsa:80832	cDNA FLJ78208, highly similar to Homo sapiens apolipoprotein L, 4 (APOL4), transcript variant a, mRNA
CPXM2	19.9561	2.99023	6.67377	2.7385	2.27115e-05	0.00012412	up	26	22	17	2	1	6	CPXM2	hsa:119587	cDNA FLJ56000, highly similar to Carboxypeptidase-like protein X2
TNF	17.4599	45.9554	0.379933	-1.39618	2.39608e-05	0.000130442	down	26	12	20	43	37	47	TNF	hsa:7124	Tumor necrosis factor alpha
HOXA13	9.71978	32.8753	0.295656	-1.75801	2.47879e-05	0.000134425	down	10	6	17	26	29	36	HOXA13	hsa:3209	Homeobox A13 variant
EML6	59.4001	25.3156	2.34638	1.23044	2.48525e-05	0.000134736	up	65	61	70	19	18	35	EML6	hsa:400954	Echinoderm microtubule-associated protein-like 6
PLEKHD1	68.4382	31.5232	2.17104	1.11839	2.52531e-05	0.000136786	up	79	67	80	32	19	38	PLEKHD1	hsa:400224	pleckstrin homology domain containing, family D (with coiled-coil domains) member 1
SCG5	70.9193	34.3608	2.06396	1.04542	2.56403e-05	0.000138722	up	69	78	87	34	29	31	SCG5	hsa:6447	Secretory granule, neuroendocrine protein 1 (7B2 protein), isoform CRA_a
PRKAG2-AS1	74.0386	34.786	2.12841	1.08977	2.682e-05	0.000144717	up	89	68	88	31	19	50	PRKAG2-AS1	hsa:100505483	PRKAG2 antisense RNA 1
TRDN	1.16314	16.0657	0.0723989	-3.78789	2.73919e-05	0.000147673	down	2	0	2	11	19	13	TRDN	hsa:10345	cDNA FLJ75524, highly similar to Homo sapiens triadin (TRDN), mRNA
CHGA	13.7219	1.02726	13.3578	3.73961	2.75399e-05	0.000148427	up	14	16	15	0	1	2	CHGA	hsa:1113	Chromogranin-A
TGM2	4.39151	21.5098	0.204164	-2.2922	2.77843e-05	0.000149656	down	5	2	8	19	14	28	TGM2	hsa:7052	cDNA FLJ58187, highly similar to Protein-glutamine gamma-glutamyltransferase 2(EC 2.3.2.13)
COL13A1	31.9157	9.56398	3.33707	1.73858	2.88879e-05	0.000155327	up	37	33	35	7	10	9	COL13A1	hsa:1305	Collagen, type XIII, alpha 1, isoform CRA_k
PRSS35	1.87224	15.3244	0.122174	-3.03299	2.91857e-05	0.000156828	down	5	1	0	18	11	13	PRSS35	hsa:167681	Inactive serine protease 35
ELAC1	3.64176	19.5468	0.18631	-2.42423	2.92034e-05	0.000156839	down	2	5	5	17	14	24	ELAC1	hsa:55520	ElaC homolog 1 variant
ZNF771	47.4046	17.7453	2.67139	1.41759	2.92227e-05	0.00015685	up	58	47	51	17	9	25	ZNF771	hsa:51333	cDNA, FLJ94570, Homo sapiens mesenchymal stem cell protein DSC43 (LOC51333), mRNA
ITGB6	86.6739	42.5227	2.0383	1.02736	2.95544e-05	0.000158445	up	97	83	107	51	39	23	ITGB6	hsa:3694	Integrin beta-6
RP5-1073O3.2	41.1361	13.998	2.93871	1.55518	3.01088e-05	0.000160805	up	44	51	39	8	11	21
FCGR2B	27.181	59.6828	0.455424	-1.13472	3.1269e-05	0.000166662	down	31	21	39	47	43	79	FCGR2B	hsa:2213	Low affinity immunoglobulin gamma Fc region receptor II-b
VAT1L	7.32931	26.679	0.274722	-1.86395	3.16712e-05	0.000168609	down	7	9	8	26	15	35	VAT1L	hsa:57687	cDNA FLJ76322
SLC6A17	26.0525	6.24225	4.17358	2.06128	3.25061e-05	0.000172753	up	30	21	36	6	3	9	SLC6A17	hsa:388662	cDNA FLJ58911, highly similar to Orphan sodium- and chloride-dependent neurotransmitter transporter NTT4
CYP4F30P	0.605104	11.2958	0.0535689	-4.22246	3.33873e-05	0.000176923	down	0	1	1	10	10	11	CYP4F30P	hsa:100132708	cytochrome P450, family 4, subfamily F, polypeptide 30, pseudogene
CPNE7	31.2725	106.047	0.294892	-1.76174	3.51006e-05	0.000185358	down	27	42	33	127	66	101	CPNE7	hsa:27132	Copine-7
TRIM29	8.35767	29.0694	0.287507	-1.79833	3.51981e-05	0.000185766	down	13	9	5	26	25	29	TRIM29	hsa:23650	Tripartite motif-containing 29, isoform CRA_a
LINC00663	7.69436	27.2897	0.281951	-1.82648	3.59522e-05	0.000189474	down	13	7	5	27	17	33	LINC00663	hsa:284440	long intergenic non-protein coding RNA 663
BTN3A1	13.4989	38.4459	0.351115	-1.50998	3.60189e-05	0.00018977	down	21	8	16	36	29	42	BTN3A1	hsa:11119	cDNA FLJ77123, highly similar to Homo sapiens butyrophilin, subfamily 3, member A1 (BTN3A1), transcript variant 2, mRNA
NFE2L3P2	42.5264	15.8849	2.67716	1.4207	3.6095e-05	0.000190116	up	44	42	55	19	10	15	NFE2L3P2		nuclear factor, erythroid 2-like 3 pseudogene 2
ZNF404	3.91394	20.2948	0.192854	-2.37442	3.65463e-05	0.000192217	down	7	2	4	15	19	22	ZNF404	hsa:342908	cDNA FLJ59049, highly similar to Homo sapiens zinc finger protein 404 (ZNF404), mRNA
LOC102724097	75.3318	36.6857	2.05344	1.03804	3.67842e-05	0.000193413	up	83	75	91	34	23	47
CALR4P	67.6773	31.5885	2.14246	1.09927	3.68768e-05	0.000193788	up	74	71	78	28	22	39	CALR4P		calreticulin 4, pseudogene
DNAJC27-AS1	10.5923	33.4732	0.316443	-1.65998	3.82485e-05	0.000200594	down	11	11	13	35	26	31	DNAJC27-AS1	hsa:729723	DNAJC27 antisense RNA 1
GFRA3	45.1959	17.1629	2.63335	1.3969	3.9081e-05	0.000204694	up	49	52	47	15	13	20	GFRA3	hsa:2676	GDNF family receptor alpha-3 variant
IL16	21.3875	4.35128	4.91523	2.29726	3.91084e-05	0.000204752	up	25	19	27	5	3	4	IL16	hsa:3603	cDNA FLJ16806 fis, clone TESTI4044704, highly similar to Interleukin-16
ZNF197	64.4429	162.511	0.396546	-1.33444	3.95553e-05	0.000206914	down	72	73	66	102	154	196	ZNF197	hsa:10168	Zinc finger protein 197
GNAI1	32.2593	10.2356	3.15168	1.65612	4.05532e-05	0.00021153	up	35	26	47	3	13	12	GNAI1	hsa:2770	Guanine nucleotide-binding protein G(i) subunit alpha-1
COL16A1	58.8049	26.1881	2.24548	1.16702	4.06852e-05	0.000212098	up	72	56	66	22	21	30	COL16A1	hsa:1307	Collagen alpha-1(XVI) chain
FAIM3	27.5353	6.96635	3.95262	1.98281	4.15996e-05	0.000216495	up	34	30	26	6	4	10	FCMR	hsa:9214	Fas apoptotic inhibitory molecule 3
ACOX2	41.0526	15.455	2.65627	1.4094	4.17474e-05	0.000217079	up	51	36	49	10	17	15	ACOX2	hsa:8309	cDNA FLJ58373, highly similar to Acyl-coenzyme A oxidase 2, peroxisomal (EC 1.17.99.3)
LSMEM1	27.5191	60.1169	0.457759	-1.12734	4.17606e-05	0.000217087	down	29	28	34	50	50	67	LSMEM1	hsa:286006	Leucine-rich single-pass membrane protein 1
CTSE	0	8.20293	0	-20	4.17824e-05	0.000217138	down	0	0	0	4	8	11	CTSE	hsa:1510	cDNA FLJ60742, highly similar to Homo sapiens cathepsin E (CTSE), transcript variant 2, mRNA
EBF2	34.9361	11.4354	3.05508	1.61121	4.34124e-05	0.00022478	up	34	35	47	11	8	13	EBF2	hsa:64641	EBF2 protein
C12orf60	16.7979	44.1559	0.380422	-1.39433	4.51518e-05	0.000232671	down	21	13	22	40	39	42	C12orf60	hsa:144608	chromosome 12 open reading frame 60
ADAMTSL5	32.2657	65.9624	0.489154	-1.03164	4.85718e-05	0.000248613	down	33	32	42	61	44	81	ADAMTSL5	hsa:339366	ADAMTS-like protein 5
TBX19	13.1685	37.7787	0.348571	-1.52048	4.92682e-05	0.000251635	down	16	10	18	41	28	35	TBX19	hsa:9095	cDNA FLJ34085 fis, clone FCBBF3004842, highly similar to TBX19 PROTEIN
FBLN7	3.4265	22.533	0.152066	-2.71723	4.94266e-05	0.000252213	down	2	6	3	29	14	19	FBLN7	hsa:129804	cDNA FLJ42073 fis, clone SYNOV2014400, weakly similar to FIBULIN-1, ISOFORM C
CCDC68	3.84587	19.8477	0.19377	-2.36759	5.03964e-05	0.000256661	down	0	5	8	13	19	23	CCDC68	hsa:80323	coiled-coil domain containing 68
LOC102723772	25.6755	55.8947	0.459355	-1.12232	5.16454e-05	0.000262366	down	26	31	27	58	35	64	LOC102723772	hsa:102723772	uncharacterized LOC102723772
COL4A6	16.8326	2.45592	6.85389	2.77692	5.47307e-05	0.000277118	up	22	13	21	3	1	3	COL4A6	hsa:1288	cDNA FLJ60893, highly similar to Collagen alpha-6(IV) chain
WDFY4	0.308118	12.5892	0.0244747	-5.35256	5.57935e-05	0.000282031	down	1	0	0	13	14	6	WDFY4	hsa:57705	WD repeat- and FYVE domain-containing protein 4
STEAP4	3.15305	20.3188	0.155179	-2.68799	5.59729e-05	0.00028286	down	2	6	2	13	23	19	STEAP4	hsa:79689	Metalloreductase STEAP4
C21orf88	34.6267	10.722	3.22949	1.6913	5.70957e-05	0.000287899	up	38	32	45	6	5	21	B3GALT5-AS1	hsa:114041	B3GALT5 antisense RNA 1
MIR4720	6.71307	25.5795	0.262439	-1.92994	5.76759e-05	0.000290664	down	5	9	8	18	26	26	MIR4720	hsa:100616150	microRNA 4720
LINC01006	31.0307	63.9536	0.485207	-1.04333	5.77299e-05	0.000290857	down	39	26	38	60	43	77	LINC01006	hsa:100506380	long intergenic non-protein coding RNA 1006
SLC28A2	58.091	26.7246	2.17369	1.12015	5.83629e-05	0.000293803	up	65	62	64	18	28	27	SLC28A2	hsa:9153	Sodium/nucleoside cotransporter 2
SLC30A3	32.8225	67.4305	0.486761	-1.03871	5.91256e-05	0.000297316	down	40	28	41	69	49	69	SLC30A3	hsa:7781	cDNA FLJ55545, highly similar to Zinc transporter 3
SH3TC2	29.5436	8.72211	3.38721	1.7601	5.94798e-05	0.000298933	up	30	34	33	7	8	9	SH3TC2	hsa:79628	cDNA FLJ45107 fis, clone BRAWH3033448, highly similar to SH3 domain and tetratricopeptiderepeats-containing protein 2
LONRF3	0.273452	10.5236	0.0259845	-5.2662	6.02738e-05	0.000302426	down	0	0	1	7	13	8	LONRF3	hsa:79836	cDNA FLJ77276, highly similar to Homo sapiens ring finger protein 127 (RNF127), mRNA
FOXP2	28.0887	5.43945	5.16388	2.36845	6.12248e-05	0.000306693	up	32	36	23	0	5	11	FOXP2	hsa:93986	Forkhead box P2, isoform CRA_f
TYMP	17.2584	42.9782	0.401561	-1.31631	6.17045e-05	0.000308927	down	18	18	21	40	29	52	TYMP	hsa:1890	cDNA, FLJ95575, highly similar to Homo sapiens endothelial cell growth factor 1 (platelet-derived) (ECGF1), mRNA
MGC12916	5.25893	23.2743	0.225954	-2.1459	6.24406e-05	0.000312186	down	3	4	11	22	22	19	MGC12916	hsa:84815	uncharacterized protein MGC12916
BMP6	7.18938	26.5744	0.270538	-1.8861	6.27146e-05	0.000313299	down	8	6	10	29	20	24	BMP6	hsa:654	BMP6 protein
ZIC5	19.0673	47.303	0.403087	-1.31084	6.31686e-05	0.000315396	down	20	15	29	36	45	49	ZIC5	hsa:85416	Zinc finger protein ZIC 5
SLC2A6	23.4357	51.9728	0.450922	-1.14905	6.35843e-05	0.000317125	down	25	26	26	44	36	67	SLC2A6	hsa:11182	cDNA FLJ58880, highly similar to Solute carrier family 2, facilitated glucose transporter member 6
CDKN2D	25.5167	56.0778	0.455024	-1.13599	6.44725e-05	0.00032138	down	32	20	33	54	39	64	CDKN2D	hsa:1032	Cyclin-dependent kinase inhibitor 2D (P19, inhibits CDK4), isoform CRA_a
RIMKLA	20.2368	47.3446	0.427437	-1.22622	6.52628e-05	0.000324877	down	20	21	26	41	32	61	RIMKLA	hsa:284716	N-acetylaspartylglutamate synthase A
VANGL2	56.0553	25.5667	2.19251	1.13259	6.55121e-05	0.000325941	up	62	57	66	26	21	23	VANGL2	hsa:57216	cDNA FLJ77107, highly similar to Homo sapiens vang-like 2 (VANGL2), mRNA
TEX40	1.79178	14.1616	0.126524	-2.98252	6.5601e-05	0.000326295	down	1	2	3	7	13	20	TEX40	hsa:25858	Testis-expressed sequence 40 protein
ARHGAP42	35.8904	94.8851	0.378251	-1.40258	6.58965e-05	0.000327676	down	34	42	42	67	98	94	ARHGAP42	hsa:143872	Rho GTPase-activating protein 42
SLC2A14	79.799	37.8941	2.10584	1.0744	6.62189e-05	0.000328922	up	65	92	107	37	34	32	SLC2A14	hsa:144195	cDNA FLJ56136, highly similar to Solute carrier family 2, facilitated glucosetransporter member 14
PRRX2	32.6394	5.33277	6.12053	2.61366	6.62904e-05	0.000329098	up	51	23	34	6	3	6	PRRX2	hsa:51450	Paired mesoderm homeobox protein 2
HOXB6	1.74471	14.0505	0.124175	-3.00956	6.78565e-05	0.000336508	down	3	0	3	12	9	19	HOXB6	hsa:3216	Homeobox protein Hox-B6
TEX14	26.2296	57.3249	0.457561	-1.12796	6.88211e-05	0.0003412	down	20	30	37	40	53	66	TEX14	hsa:56155	Inactive serine/threonine-protein kinase TEX14
RP11-279F6.1	24.4725	5.79508	4.22299	2.07826	6.90626e-05	0.000342212	up	20	28	33	4	3	10
LOC102723415	7.03233	25.5885	0.274823	-1.86342	7.00814e-05	0.000346725	down	8	8	7	27	18	26	LOC102723415	hsa:102723415	uncharacterized LOC102723415
PIK3R5	16.5827	60.1918	0.275497	-1.85989	7.01842e-05	0.000347112	down	21	14	20	73	34	61	PIK3R5	hsa:23533	Phosphoinositide 3-kinase regulatory subunit 5
KMO	25.0764	6.35333	3.94696	1.98074	7.1458e-05	0.000352746	up	25	26	32	1	7	10	KMO	hsa:8564	Kynurenine 3-monooxygenase
CLPSL1	17.2643	2.80485	6.15518	2.6218	7.19555e-05	0.000355106	up	17	14	27	2	2	4	CLPSL1	hsa:340204	Colipase-like protein 1
DRD2	15.6001	1.81896	8.57638	3.10037	7.75819e-05	0.000380515	up	18	13	21	0	0	6	DRD2	hsa:1813	Dopamine receptor D2, isoform CRA_c
KCNV1	0.63977	16.0333	0.0399025	-4.64738	8.00026e-05	0.000390922	down	1	1	0	22	12	9	KCNV1	hsa:27012	cDNA, FLJ94016, highly similar to Homo sapiens potassium channel, subfamily V, member 1 (KCNV1), mRNA
EYA2	12.2613	35.7717	0.342766	-1.5447	8.0539e-05	0.000393019	down	14	5	23	26	33	40	EYA2	hsa:2139	cDNA FLJ77518, highly similar to Homo sapiens eyes absent homolog 2 (Drosophila) (EYA2), transcript variant 4, mRNA
MFSD4	0.605104	10.1921	0.0593697	-4.07413	8.40735e-05	0.000408417	down	0	1	1	8	7	14	MFSD4	hsa:148808	Major facilitator superfamily domain containing 4, isoform CRA_a
LOC641515	3.52536	30.4525	0.115766	-3.11072	8.54523e-05	0.000414896	down	2	3	7	37	12	38
SECTM1	2.1581	15.2043	0.14194	-2.81665	8.6112e-05	0.000417656	down	2	3	2	14	15	12	SECTM1	hsa:6398	cDNA FLJ77863, highly similar to Homo sapiens secreted and transmembrane 1 (SECTM1), mRNA
SLC16A5	31.8635	10.4277	3.05566	1.61148	8.65068e-05	0.000419348	up	36	28	42	8	9	12	SLC16A5	hsa:9121	cDNA FLJ35193 fis, clone PLACE6017431, highly similar to Monocarboxylate transporter 6
KLHDC7A	26.4607	57.7269	0.458378	-1.12539	8.88353e-05	0.0004295	down	26	21	42	61	41	58	KLHDC7A	hsa:127707	Kelch domain-containing protein 7A
F2R	53.8626	23.4398	2.29791	1.20032	9.01537e-05	0.000435414	up	59	54	65	14	18	35	F2R	hsa:2149	Coagulation factor II (Thrombin) receptor, isoform CRA_a
LOC645638	5.11301	21.887	0.233609	-2.09783	9.02926e-05	0.000435855	down	5	5	7	17	21	22
LAG3	9.53919	29.9287	0.31873	-1.64959	9.14146e-05	0.000440262	down	11	7	14	26	22	36	LAG3	hsa:3902	Lymphocyte activation gene 3 protein
MESP1	2.77433	16.489	0.168254	-2.57129	9.43088e-05	0.00045333	down	4	3	2	15	15	15	MESP1	hsa:55897	Mesoderm posterior protein 1
TMEM198	53.192	24.3931	2.18061	1.12473	9.4792e-05	0.000455529	up	65	53	57	20	25	21	TMEM198	hsa:130612	Transmembrane protein 198
SSTR5-AS1	0.308118	9.28705	0.0331772	-4.91366	9.55073e-05	0.00045849	down	1	0	0	9	9	7	SSTR5-AS1	hsa:146336	SSTR5 antisense RNA 1
GJA1	0	7.69485	0	-20	9.6441e-05	0.000462726	down	0	0	0	7	7	7	GJA1	hsa:2697	Gap junction protein
FOXI3	18.6269	3.62719	5.13535	2.36046	9.67056e-05	0.00046365	up	13	21	28	5	2	3	FOXI3	hsa:344167	Forkhead box protein I3
EPHB6	39.0246	14.6484	2.6641	1.41365	0.000100352	0.000479612	up	41	40	48	21	6	14	EPHB6	hsa:2051	Ephrin type-B receptor 6
SLC25A18	43.5201	17.8585	2.43695	1.28508	0.000100504	0.00048021	up	49	42	53	9	20	20	SLC25A18	hsa:83733	Solute carrier family 25 (Mitochondrial carrier), member 18, isoform CRA_a
LOC101928595	22.5036	53.2724	0.422426	-1.24323	0.000101599	0.000485191	down	29	17	29	34	48	67	LOC101928595	hsa:101928595	uncharacterized LOC101928595
SMPD3	17.2571	43.6456	0.395392	-1.33865	0.000101711	0.000485513	down	23	15	19	39	43	36	SMPD3	hsa:55512	Sphingomyelin phosphodiesterase 3
LOC101060391	35.3567	12.0963	2.92294	1.54742	0.000104942	0.000500112	up	27	37	54	12	13	7	LOC101060391	hsa:101060391	formin-like protein 16-like
KIAA1456	20.0438	4.56061	4.39499	2.13586	0.00011583	0.000546881	up	24	20	22	3	6	3	KIAA1456	hsa:57604	Probable tRNA methyltransferase 9-like protein
PI15	2.809	18.3363	0.153194	-2.70657	0.000115993	0.000547507	down	5	3	1	14	21	14	PI15	hsa:51050	Peptidase inhibitor 15
MYLK4	62.3858	30.6505	2.03539	1.02531	0.000118916	0.000560437	up	61	63	83	22	28	35	MYLK4	hsa:340156	Myosin light chain kinase family member 4
MYEOV	21.0734	47.8006	0.440862	-1.1816	0.000119694	0.000563814	down	25	23	21	45	36	52	MYEOV	hsa:26579	myeloma overexpressed
C1orf168	28.3951	7.61404	3.7293	1.89891	0.000122568	0.000576167	up	39	23	32	4	3	16	C1orf168	hsa:199920	chromosome 1 open reading frame 168
TENM1	1.76824	13.7517	0.128584	-2.95922	0.000123244	0.000578899	down	2	1	3	13	11	14	TENM1	hsa:10178	ODZ1 protein
TFF2	2.16923	14.5283	0.149311	-2.74361	0.000127437	0.000596148	down	4	2	1	17	10	13	TFF2	hsa:7032	Trefoil factor 2
HAR1B	3.11712	16.574	0.188073	-2.41064	0.000128984	0.000602617	down	6	3	1	15	8	25	HAR1B	hsa:768097	highly accelerated region 1B (non-protein coding)
POTEI	12.7564	36.6963	0.347622	-1.52441	0.000133033	0.000619478	down	12	10	21	22	33	48	POTEI	hsa:653269	POTE ankyrin domain family member I
RPL7AP26	38.3254	15.0798	2.5415	1.34568	0.000134384	0.000624977	up	45	35	47	9	17	15	RPL7AP26		ribosomal protein L7a pseudogene 26
HCAR2	59.3671	25.534	2.32503	1.21725	0.00013448	0.000625263	up	58	74	62	26	13	34	HCAR2	hsa:338442	cDNA FLJ75123, highly similar to Homo sapiens G protein-coupled receptor HM74a (HM74a), mRNA
H2BFWT	0	7.83216	0	-20	0.000136781	0.000635155	down	0	0	0	4	10	7	H2BFWT	hsa:158983	Histone H2B type W-T
SNAI1	22.5695	53.9493	0.418346	-1.25723	0.000137395	0.000637521	down	22	27	25	60	43	44	SNAI1	hsa:6615	Zinc finger protein SNAI1
TSSK6	28.1366	58.2673	0.482887	-1.05024	0.000140961	0.000652912	down	26	31	36	47	49	66	TSSK6	hsa:83983	Testis-specific serine kinase 6, isoform CRA_a
C15orf41	42.8521	89.6986	0.477734	-1.06572	0.000141547	0.000655461	down	45	47	49	67	90	88	C15orf41	hsa:84529	chromosome 15 open reading frame 41
HLA-H	35.5339	72.6692	0.488982	-1.03215	0.000142782	0.000660678	down	40	37	40	69	42	96	HLA-H	hsa:3136	cDNA FLJ33181 fis, clone ADRGL2003684, highly similar to HLA class I histocompatibility antigen, alpha chain H
PRR22	58.2716	26.9101	2.16541	1.11464	0.000144291	0.000666987	up	64	61	67	25	15	37	PRR22	hsa:163154	proline rich 22
BDNF-AS	5.26408	21.4705	0.245177	-2.0281	0.000148355	0.00068422	down	6	7	4	18	22	18	BDNF-AS	hsa:497258	BDNF antisense RNA
ACSBG1	12.7616	34.4765	0.370153	-1.43381	0.000148873	0.000686432	down	15	13	14	37	23	36	ACSBG1	hsa:23205	cDNA FLJ30320 fis, clone BRACE2006167, highly similar to Homo sapiens acyl-CoA synthetase bubblegum family member 1 (ACSBG1), mRNA
RP11-9G1.3	0.331652	8.76788	0.0378258	-4.72449	0.000152747	0.000703764	down	0	1	0	6	9	9
CLCN4	14.8392	2.08075	7.13166	2.83424	0.000153664	0.000707506	up	13	17	19	2	1	3	CLCN4	hsa:1183	H(+)/Cl(-) exchange transporter 4
TH	6.73534	24.0465	0.280097	-1.836	0.00016212	0.000742655	down	9	7	6	25	19	22	TH	hsa:7054	Tyrosine 3-monooxygenase
RDH5	15.0237	38.0684	0.394649	-1.34136	0.000163553	0.000748659	down	20	16	13	31	34	40	RDH5	hsa:5959	Retinol dehydrogenase 5 (11-cis and 9-cis), isoform CRA_a
RASSF8-AS1	54.246	25.7978	2.10273	1.07227	0.000170453	0.00077694	up	61	50	69	25	21	25	RASSF8-AS1	hsa:100506451	RASSF8 atnisense RNA 1
EYA4	0.308118	25.7257	0.0119771	-6.38358	0.000171341	0.0007806	down	1	0	0	20	8	49	EYA4	hsa:2070	cDNA FLJ61280, highly similar to Eyes absent homolog 4 (EC 3.1.3.48)
QRICH2	50.7784	22.8927	2.21811	1.14933	0.000173915	0.000790754	up	60	38	72	23	13	29	QRICH2	hsa:84074	glutamine rich 2
CASC10	44.2288	19.2218	2.30097	1.20224	0.000176631	0.000802086	up	53	33	62	16	17	20	CASC10	hsa:399726	cancer susceptibility candidate 10
ANKRD33B	2.97845	16.4236	0.181351	-2.46314	0.000179664	0.00081447	down	2	3	5	19	12	14	ANKRD33B	hsa:651746	ankyrin repeat domain 33B
MMP25	43.426	18.1248	2.39594	1.26059	0.000185624	0.000839202	up	53	38	53	19	11	21	MMP25	hsa:64386	Matrix metalloproteinase-25
LBX2	8.02087	27.0193	0.296857	-1.75216	0.00019127	0.000862596	down	10	5	12	27	25	21	LBX2	hsa:85474	Transcription factor LBX2
CST9L	18.9547	3.65342	5.18822	2.37524	0.000192738	0.000867695	up	28	13	22	7	1	2	CST9L	hsa:128821	Cystatin-9-like
UMODL1	15.3836	2.50169	6.14928	2.62042	0.000193374	0.000869783	up	23	11	17	2	2	3	UMODL1	hsa:89766	Uromodulin-like 1 protein variant 6
ABCA10	44.4124	19.281	2.30343	1.20378	0.000195381	0.00087811	up	41	48	58	25	12	16	ABCA10	hsa:10349	cDNA FLJ51271, highly similar to Homo sapiens ATP-binding cassette, sub-family A (ABC1), member 10 (ABCA10), mRNA
MDH1B	12.1154	33.9332	0.357037	-1.48586	0.000205922	0.000921642	down	16	6	19	29	31	33	MDH1B	hsa:130752	cDNA FLJ51389, highly similar to Homo sapiens malate dehydrogenase 1B, NAD (MDH1B), mRNA
STEAP2	7.29464	24.6461	0.295975	-1.75645	0.000218103	0.000971193	down	6	9	9	20	22	26	STEAP2	hsa:261729	cDNA, FLJ95989, highly similar to Homo sapiens six transmembrane epithelial antigen of the prostate 2 (STEAP2), mRNA
GJB2	15.8577	39.6233	0.400211	-1.32117	0.000219808	0.000977819	down	12	21	19	25	38	47	GJB2	hsa:2706	Gap junction protein
FAM132B	21.5869	47.2881	0.456499	-1.13132	0.000223813	0.000993467	down	19	26	26	47	33	52	FAM132B	hsa:151176	Erythroferrone
FAM171A1	59.4698	26.2383	2.26653	1.18048	0.000227256	0.00100729	up	64	44	92	22	24	26	FAM171A1	hsa:221061	Protein FAM171A1
EVX1	0.331652	8.49095	0.0390595	-4.67818	0.000227422	0.00100778	down	0	1	0	8	8	7	EVX1	hsa:2128	cDNA FLJ60827, highly similar to Homeobox even-skipped homolog protein 1
PTPRT	12.3422	33.1895	0.37187	-1.42713	0.000227516	0.00100795	down	17	14	9	32	28	31	PTPRT	hsa:11122	Protein-tyrosine-phosphatase
TRAV30	22.0607	5.44825	4.04914	2.01761	0.000237124	0.00104798	up	32	17	24	2	9	3	TRAV30		T cell receptor alpha variable 30
FAM92A1	91.1006	183.123	0.497483	-1.00728	0.000249526	0.00109855	down	102	95	103	153	182	162	FAM92A1	hsa:137392	family with sequence similarity 92, member A1
DKFZp667F0711	23.766	50.3547	0.471973	-1.08323	0.000250914	0.00110413	down	30	24	24	51	36	53	LOC399716	hsa:399716	uncharacterized protein DKFZp667F0711
LOC100419841	0.63977	9.40713	0.0680091	-3.87813	0.000253822	0.00111532	down	1	1	0	13	5	8	LOC100419841		zinc finger protein 107 pseudogene
KCNG3	1.79178	12.7921	0.14007	-2.83579	0.000254382	0.00111698	down	1	2	3	13	8	15	KCNG3	hsa:170850	Potassium voltage-gated channel subfamily G member 3
SLC44A3	57.1846	28.1969	2.02805	1.02009	0.000258555	0.00113367	up	59	50	82	23	22	34	SLC44A3	hsa:126969	cDNA FLJ50210, highly similar to Choline transporter-like protein 3
IL1RN	16.7932	3.20625	5.23764	2.38892	0.000263455	0.00115322	up	17	20	18	5	1	3	IL1RN	hsa:3557	Interleukin 1 receptor antagonist, isoform CRA_a
TUBB8	25.8338	58.883	0.438731	-1.18859	0.000264324	0.0011564	down	21	32	32	67	42	53	TUBB8	hsa:347688	Tubulin beta-8 chain
FLT4	7.80561	25.7369	0.303285	-1.72126	0.000274743	0.00119805	down	10	6	10	30	20	20	FLT4	hsa:2324	Fms-related tyrosine kinase 4
ZNF135	27.0573	2.87685	9.40515	3.23345	0.000279707	0.00121825	up	14	29	48	3	2	3	ZNF135	hsa:7694	cDNA FLJ56378, highly similar to Homo sapiens zinc finger protein 135 (ZNF135), mRNA
ZNF492	39.0558	15.6622	2.49363	1.31825	0.00028371	0.00123363	up	33	50	45	11	13	20	ZNF492	hsa:57615	Zinc finger protein 492
C19orf38	4.71203	19.7343	0.238774	-2.06628	0.000295075	0.00127971	down	3	4	9	14	20	20	C19orf38	hsa:255809	Protein HIDE1
PITX1	23.662	50.1102	0.4722	-1.08253	0.000295722	0.00128221	down	27	24	27	42	42	55	PITX1	hsa:5307	Pituitary homeobox 1
ELOVL4	56.8491	22.6592	2.50888	1.32704	0.000306873	0.00132742	up	53	76	56	20	18	25	ELOVL4	hsa:6785	Elongation of very long chain fatty acids protein 4
LOC101929236	1.46013	11.9741	0.12194	-3.03576	0.00031833	0.00137309	down	1	1	3	11	10	12	LOC101929236	hsa:101929236	uncharacterized LOC101929236
ARHGAP31	82.4176	29.8764	2.75861	1.46394	0.000331635	0.00142511	up	64	100	108	29	12	46	ARHGAP31	hsa:57514	cDNA FLJ61628, highly similar to Homo sapiens Cdc42 GTPase-activating protein (CDGAP), mRNA
IRAK2	10.8547	29.3661	0.369633	-1.43583	0.000336142	0.00144278	down	9	12	15	28	16	40	IRAK2	hsa:3656	cDNA, FLJ93282, highly similar to Homo sapiens interleukin-1 receptor-associated kinase 2 (IRAK2),mRNA
CDKN1C	8.74879	26.2713	0.333017	-1.58633	0.000341878	0.00146397	down	8	14	6	29	20	23	CDKN1C	hsa:1028	Cyclin-dependent kinase inhibitor 1C transcript variant 3
SNHG18	25.8804	54.1236	0.478173	-1.0644	0.000346233	0.00147985	down	20	24	43	54	43	52	SNHG18	hsa:100505806	small nucleolar RNA host gene 18 (non-protein coding)
AMPD3	14.2388	35.5384	0.40066	-1.31955	0.000353576	0.00150912	down	17	9	22	30	26	44	AMPD3	hsa:272	cDNA FLJ55301, highly similar to AMP deaminase 3 (EC 3.5.4.6)
CNTNAP1	21.3122	45.9052	0.464266	-1.10698	0.000356557	0.00152043	down	24	23	23	43	34	51	CNTNAP1	hsa:8506	Contactin associated protein 1, isoform CRA_a
LOC102724025	0.924355	9.86944	0.0936584	-3.41645	0.000362236	0.00154321	down	3	0	0	11	5	12	LOC102724025		60S ribosomal protein L29-like
SNORD87	25.6396	52.2562	0.490651	-1.02723	0.000364964	0.00155411	down	30	28	26	40	46	59	SNORD87	hsa:641648	small nucleolar RNA, C/D box 87
SLC47A1	46.5161	21.7871	2.13504	1.09426	0.000365833	0.00155708	up	51	50	52	28	16	15	SLC47A1	hsa:55244	cDNA FLJ55387
SLC28A3	2.71613	14.4519	0.187943	-2.41163	0.000368148	0.00156403	down	4	2	3	15	8	18	SLC28A3	hsa:64078	Solute carrier family 28 member 3
RGCC	4.00807	17.4247	0.230023	-2.12015	0.000372636	0.0015809	down	3	6	4	17	14	17	RGCC	hsa:28984	Regulator of cell cycle RGCC
PRKG1	2.0999	24.5958	0.0853764	-3.55002	0.000379967	0.00160753	down	2	2	3	13	31	22	PRKG1	hsa:5592	cDNA FLJ58408, highly similar to cGMP-dependent protein kinase 1, alphaisozyme (EC 2.7.11.12)
GPR114	0.308118	7.86069	0.0391974	-4.6731	0.000381623	0.0016135	down	1	0	0	10	4	8	ADGRG5	hsa:221188	G protein-coupled receptor 114, isoform CRA_a
BANK1	0	8.45592	0	-20	0.000391453	0.00165003	down	0	0	0	4	5	16	BANK1	hsa:55024	B-cell scaffold protein with ankyrin repeats
ITGA1	7.17226	0	Inf	20	0.000408089	0.00171463	up	7	11	5	0	0	0	ITGA1	hsa:3672	cDNA FLJ61587, highly similar to Integrin alpha-1
SH3GL3	44.774	20.1837	2.21832	1.14947	0.000417822	0.0017503	up	38	56	53	20	15	21	SH3GL3	hsa:6457	SH3-domain GRB2-like 3, isoform CRA_b
LPHN2	17.5887	39.9879	0.439851	-1.18491	0.000418008	0.00175068	down	23	16	19	38	28	46	ADGRL2	hsa:23266	Latrophilin-2
MAGEC3	3.3559	15.9765	0.210053	-2.25118	0.000426189	0.0017825	down	5	3	3	17	12	15	MAGEC3	hsa:139081	melanoma antigen family C, 3
PLXNA2	15.7512	37.6542	0.418311	-1.25735	0.000429915	0.00179644	down	19	15	18	36	30	38	PLXNA2	hsa:5362	Plexin-A2
LOC101928977	0	6.28802	0	-20	0.000435921	0.00181864	down	0	0	0	5	4	9	LOC101928977	hsa:101928977	uncharacterized LOC101928977
ST6GALNAC1	5.42113	19.7126	0.275008	-1.86245	0.000442181	0.0018414	down	6	5	7	20	11	25	ST6GALNAC1	hsa:55808	Alpha-N-acetylgalactosaminide alpha-2,6-sialyltransferase 1
TMOD1	17.9264	40.9476	0.437788	-1.19169	0.000461102	0.00191323	down	22	13	25	38	31	45	TMOD1	hsa:7111	Tropomodulin-1
ENPP7P10	45.4454	22.3625	2.03221	1.02305	0.000478565	0.00197808	up	51	41	59	18	27	14	ENPP7P10		ectonucleotide pyrophosphatase/phosphodiesterase 7 pseudogene 10
RTN4R	48.4427	23.2766	2.08117	1.0574	0.000479304	0.00198068	up	48	52	60	26	17	21	RTN4R	hsa:65078	Reticulon-4 receptor
ATP6V0D2	0.913222	9.79514	0.0932322	-3.42303	0.00049244	0.00202947	down	1	1	1	6	10	11	ATP6V0D2	hsa:245972	ATPase, H+ transporting, lysosomal 38kDa, V0 subunit d2, isoform CRA_a
PEG10	6.57829	23.8326	0.276021	-1.85715	0.000493919	0.00203465	down	9	9	3	19	26	19	PEG10	hsa:23089	Retrotransposon-derived protein PEG10
MGC45800	23.9984	7.50506	3.19763	1.677	0.000496382	0.00204434	up	31	18	31	6	6	9
VAV1	1.77938	12.068	0.147446	-2.76174	0.000499264	0.00205482	down	4	0	2	13	7	14	VAV1	hsa:7409	Proto-oncogene vav
ASCL1	4.9213	18.6831	0.263409	-1.92462	0.000511145	0.00209854	down	4	7	5	16	15	21	ASCL1	hsa:429	Achaete-scute homolog 1
PDE4C	27.1639	54.4463	0.498911	-1.00315	0.000512902	0.00210481	down	30	26	34	51	45	54	PDE4C	hsa:5143	cDNA FLJ57814, highly similar to cAMP-specific 3',5'-cyclic phosphodiesterase 4C (EC 3.1.4.17)
LOC100506859	31.4467	11.3328	2.77484	1.47241	0.000513373	0.0021058	up	28	35	41	7	7	19	LOC100506859	hsa:100506859	serine/threonine-protein kinase Nek5-like
RILP	19.2235	42.1255	0.456337	-1.13183	0.000520331	0.00213243	down	24	20	19	45	29	43	RILP	hsa:83547	Rab-interacting lysosomal protein
MUM1L1	10.6518	1.02726	10.3692	3.37423	0.000534169	0.00218267	up	6	15	14	0	1	2	MUM1L1	hsa:139221	PWWP domain-containing protein MUM1L1
VEPH1	42.3797	18.3493	2.30961	1.20765	0.000550558	0.00224326	up	50	50	38	13	14	25	VEPH1	hsa:79674	Ventricular zone-expressed PH domain-containing protein homolog 1
EXTL3-AS1	6.0609	20.8358	0.290888	-1.78146	0.000568291	0.00230986	down	7	6	7	19	16	23	EXTL3-AS1	hsa:101929402	EXTL3 antisense RNA 1
RENBP	0.331652	7.50506	0.0441904	-4.50012	0.000576336	0.00233685	down	0	1	0	6	6	9	RENBP	hsa:5973	N-acylglucosamine 2-epimerase
LOC102723673	0.273452	7.55753	0.0361827	-4.78856	0.000577402	0.00234066	down	0	0	1	10	4	7	LOC102723673	hsa:102723673	uncharacterized LOC102723673
PA2G4P6	0.616237	8.53232	0.0722238	-3.79138	0.000589315	0.00238631	down	2	0	0	6	7	11	PA2G4P6		proliferation-associated 2G4 pseudogene 6
SMAD9	28.8345	10.3624	2.78262	1.47644	0.00059428	0.00240482	up	27	33	35	12	6	11	SMAD9	hsa:4093	Mothers against decapentaplegic homolog 9
UGT2B11	1.25601	10.3361	0.121516	-3.04078	0.00059445	0.00240498	down	3	1	0	10	7	12	UGT2B11	hsa:10720	UDP-glucuronosyltransferase 2B11
MIR6883	1.49479	11.466	0.130367	-2.93935	0.00060574	0.00244687	down	2	1	2	14	9	8	MIR6883	hsa:102465532	microRNA 6883
GABRG2	6.74774	0	Inf	20	0.00061538	0.00248034	up	6	9	7	0	0	0	GABRG2	hsa:2566	cDNA FLJ59748, highly similar to Gamma-aminobutyric-acid receptor gamma-2 subunit
LINC00675	1.43659	16.2406	0.0884571	-3.49888	0.000618047	0.00248835	down	2	0	3	23	8	14	LINC00675	hsa:100289255	long intergenic non-protein coding RNA 675
SLC9A4	3.09358	14.6417	0.211286	-2.24273	0.000622434	0.00250492	down	7	2	1	16	9	16	SLC9A4	hsa:389015	Sodium/hydrogen exchanger 4
CLEC7A	14.8863	2.73284	5.44718	2.44551	0.000624223	0.00251046	up	11	19	19	1	2	5	CLEC7A	hsa:64581	C-type lectin domain family 7, member A, isoform CRA_b
FEZF1-AS1	26.973	9.63159	2.80047	1.48567	0.000649271	0.00260141	up	25	21	45	7	8	12	FEZF1-AS1	hsa:154860	FEZF1 antisense RNA 1
FOXD4L4	23.0929	7.50946	3.07517	1.62067	0.00065015	0.00260273	up	23	26	27	7	8	5	FOXD4L4	hsa:349334	Winged helix transcription factor beta
MIR503	30.9567	11.9546	2.58952	1.37269	0.000660773	0.00263949	up	33	33	36	14	8	11	MIR503	hsa:574506	microRNA 503
GPR146	11.2445	42.793	0.262766	-1.92815	0.000667259	0.0026625	down	9	14	14	47	18	58	GPR146	hsa:115330	HCG1747714, isoform CRA_a
SCG2	12.0242	1.21264	9.91573	3.30972	0.000669075	0.002668	up	9	18	12	0	0	4	SCG2	hsa:7857	cDNA FLJ51276, highly similar to Secretogranin-2
COLGALT2	16.1346	3.41117	4.72993	2.24182	0.000671072	0.00267363	up	21	11	22	2	2	6	COLGALT2	hsa:23127	cDNA FLJ37771 fis, clone BRHIP2025679, highly similar to Homo sapiens glycosyltransferase 25 domain containing 2 (GLT25D2), mRNA
EXTL1	13.8207	2.57369	5.36999	2.42492	0.000676066	0.00269236	up	14	13	19	3	2	2	EXTL1	hsa:2134	Exostosin-like 1
SMCO3	2.34981	13.3045	0.176617	-2.5013	0.000676892	0.00269506	down	3	1	4	11	11	15	SMCO3	hsa:440087	Single-pass membrane and coiled-coil domain-containing protein 3
CYP2B7P	34.7307	14.4496	2.40358	1.26518	0.000684876	0.00272271	up	41	32	42	11	13	16	CYP2B7P	hsa:1556	Cytochrome P450 2B7 isoform
PIFO	23.5469	7.72108	3.04969	1.60866	0.000689066	0.00273717	up	22	25	31	9	6	6	PIFO	hsa:128344	Protein pitchfork
COPZ2	13.6701	32.0051	0.427123	-1.22728	0.000711777	0.00281713	down	12	21	11	27	21	43	COPZ2	hsa:51226	Coatomer subunit zeta-2
PIR-FIGF	19.9163	42.038	0.473768	-1.07775	0.000720582	0.00284859	down	22	19	25	37	28	54	PIR-FIGF	hsa:100532742	PIR-FIGF readthrough
LOC101928152	34.1641	13.4593	2.53833	1.34388	0.000741534	0.00292445	up	27	40	46	8	9	22	LOC101928152	hsa:101928152	uncharacterized LOC101928152
TMEM9B-AS1	16.2386	40.2629	0.403314	-1.31002	0.000754538	0.00297128	down	24	11	19	43	35	31	TMEM9B-AS1	hsa:493900	TMEM9B antisense RNA 1
P2RX7	16.2809	3.46364	4.70054	2.23283	0.000762941	0.00300178	up	18	20	15	6	0	4	P2RX7	hsa:5027	P2X purinoceptor 7
LOC101928484	1.18667	11.6558	0.10181	-3.29606	0.000769692	0.00302435	down	1	1	2	15	10	6
LOC101929801	21.2476	6.87691	3.0897	1.62747	0.000779424	0.00305875	up	26	16	29	5	9	4	FAM91A2P		family with sequence similarity 91, member A1 pseudogene
FOXD4L5	10.179	0.909481	11.1921	3.4844	0.000780284	0.00306147	up	12	8	14	0	0	3	FOXD4L5	hsa:653427	Forkhead box protein D4-like 5
NR4A3	3.58229	15.3089	0.234001	-2.09542	0.000780699	0.00306244	down	7	1	4	11	10	23	NR4A3	hsa:8013	Nuclear receptor subfamily 4, group A, member 3, isoform CRA_c
RASA4CP	46.2833	21.8196	2.12118	1.08487	0.000810817	0.00316635	up	51	46	56	24	11	27	RASA4CP	hsa:401331	cDNA FLJ58943, highly similar to Ras GTPase-activating protein 4
ACP5	19.6493	5.56833	3.52875	1.81916	0.000819476	0.00319676	up	20	25	19	6	5	4	ACP5	hsa:54	Acid phosphatase 5, tartrate resistant, isoform CRA_a
LINC00607	15.8859	3.46364	4.58649	2.19739	0.000824791	0.00321612	up	15	15	23	6	0	4	LINC00607	hsa:646324	long intergenic non-protein coding RNA 607
COL4A4	18.0911	4.37312	4.13689	2.04855	0.000845709	0.0032865	up	15	20	25	6	0	7	COL4A4	hsa:1286	Collagen, type IV, alpha 4, isoform CRA_a
CDH18	7.06572	38.3452	0.184266	-2.44014	0.000857171	0.0033254	down	14	5	4	25	22	65	CDH18	hsa:1016	Cadherin-18
DIO2	6.45076	0	Inf	20	0.00087531	0.00338787	up	7	8	6	0	0	0	DIO2	hsa:1734	Type II iodothyronine deiodinase
MIR6875	1.76824	11.8345	0.149414	-2.74261	0.000887938	0.00342878	down	2	1	3	10	12	10	MIR6875	hsa:102466755	microRNA 6875
CAMP	12.6229	2.31631	5.44959	2.44615	0.00090937	0.00350563	up	11	13	18	2	3	1	CAMP	hsa:820	Cathelicidin antimicrobial peptide
IGF2BP2	26.7458	10.456	2.55793	1.35498	0.000920356	0.00354574	up	27	30	31	7	15	5	IGF2BP2	hsa:10644	Truncated insulin-like 2 growth factor 2-binding protein 2
TLX1NB	13.6449	2.52792	5.39766	2.43233	0.000923588	0.00355745	up	19	7	20	4	1	2	TLX1NB	hsa:100038246	TLX1 neighbor
ITPKA	8.90584	25.3813	0.350882	-1.51094	0.000926783	0.003569	down	8	12	9	26	22	21	ITPKA	hsa:3706	Inositol-trisphosphate 3-kinase A
TENM4	55.1935	26.7158	2.06595	1.04681	0.000927582	0.00357057	up	64	41	80	16	24	35	TENM4	hsa:26011	Teneurin-4
CYP4X1	14.3839	2.99463	4.80323	2.264	0.000932616	0.00358543	up	19	15	13	3	3	2	CYP4X1	hsa:260293	Cytochrome P450 4X1
LINC00478	3.69996	15.5098	0.238557	-2.0676	0.00095065	0.00365093	down	2	6	4	18	10	15	MIR99AHG	hsa:388815	mir-99a-let-7c cluster host gene (non-protein coding)
RP4-753M9.1	29.5719	11.5007	2.57131	1.3625	0.000958461	0.00367939	up	33	28	37	7	11	14
PITX3	0	5.82571	0	-20	0.000987773	0.00377845	down	0	0	0	7	4	5	PITX3	hsa:5309	Paired-like homeodomain transcription factor 3, isoform CRA_a
ABHD14A	29.108	10.7002	2.72032	1.44377	0.00100552	0.00383674	up	27	33	36	5	8	18	ABHD14A	hsa:25864	Alpha/beta hydrolase domain-containing protein 14A
ST7-AS1	38.0831	16.7419	2.27471	1.18569	0.00100705	0.00384016	up	37	45	43	15	12	20	ST7-AS1	hsa:93653	ST7 antisense RNA 1
RP11-150O12.6	20.9925	43.5192	0.482375	-1.05177	0.00102671	0.003907	down	22	14	35	44	26	53
FAM81A	26.1681	7.99571	3.27276	1.71051	0.00102985	0.00391734	up	34	30	21	3	12	6	FAM81A	hsa:145773	family with sequence similarity 81, member A
FAR2P3	0.924355	9.0515	0.102122	-3.29164	0.00104085	0.00395425	down	3	0	0	9	7	9	FAR2P3	hsa:100288897	fatty acyl CoA reductase 2 pseudogene 3
LOC286367	12.3717	30.5657	0.404759	-1.30487	0.0010411	0.00395435	down	15	11	15	29	23	33	LOC286367	hsa:286367	FP944
GPR87	14.2204	32.5656	0.43667	-1.19538	0.00104292	0.00396045	down	21	11	15	28	20	45	GPR87	hsa:53836	G-protein coupled receptor 87
LOC100128494	23.0629	46.315	0.497958	-1.0059	0.00104716	0.00397245	down	26	19	32	37	36	57	LOC100128494	hsa:100128494	uncharacterized LOC100128494
FAM184B	30.5185	12.1137	2.51933	1.33304	0.00109102	0.00412771	up	40	26	35	12	8	14	FAM184B	hsa:27146	family with sequence similarity 184, member B
ACTRT3	37.6895	17.1148	2.20216	1.13892	0.00113667	0.00428802	up	52	34	38	12	17	18	ACTRT3	hsa:84517	Actin-related protein T3
LOC101929174	0	6.71566	0	-20	0.00113867	0.00429382	down	0	0	0	10	2	7	LOC101929174	hsa:101929174	uncharacterized LOC101929174
LOC101926899	33.4006	13.6295	2.45061	1.29314	0.00114097	0.00429894	up	32	38	40	12	8	19	LOC101926899	hsa:101926899	uncharacterized LOC101926899
PLSCR4	7.52744	21.8173	0.345021	-1.53524	0.00115418	0.00434245	down	6	13	5	20	16	25	PLSCR4	hsa:57088	Phospholipid scramblase 4, isoform CRA_b
SOX21	0	5.41991	0	-20	0.00116225	0.00437103	down	0	0	0	3	3	10	SOX21	hsa:11166	Transcription factor SOX-21
SLCO2A1	12.4077	2.12652	5.83472	2.54466	0.00120017	0.00450625	up	11	14	16	1	2	3	SLCO2A1	hsa:6578	cDNA FLJ50336, highly similar to Solute carrier organic anion transporter family member 2A1
BCL2L14	0.273452	7.16053	0.0381888	-4.71071	0.00120867	0.00453723	down	0	0	1	8	7	4	BCL2L14	hsa:79370	HCG27697, isoform CRA_a
CPNE5	11.4585	1.82336	6.28427	2.65175	0.00127065	0.00474654	up	14	10	14	1	2	2	CPNE5	hsa:57699	Putative uncharacterized protein DKFZp666C234
TGFB1I1	37.4879	17.3833	2.15655	1.10872	0.00127407	0.00475835	up	44	40	39	19	15	13	TGFB1I1	hsa:7041	Transforming growth factor beta 1 induced transcript 1, isoform CRA_a
RP5-1073O3.7	19.3459	40.2258	0.480932	-1.0561	0.00128297	0.0047867	down	23	18	23	42	25	46
SLC25A1P1	0.308118	6.91828	0.0445368	-4.48886	0.00128761	0.00480109	down	1	0	0	3	8	8	SLC25A1P1		solute carrier family 25 (mitochondrial carrier; citrate transporter), member 1 pseudogene 1
LOC441666	36.9765	17.5926	2.10182	1.07164	0.00130402	0.00485142	up	41	33	49	17	18	12	LOC441666	hsa:441666	zinc finger protein 91 pseudogene
CASS4	9.09756	24.3933	0.372953	-1.42294	0.00133887	0.00496997	down	9	10	11	27	13	29	CASS4	hsa:57091	cDNA FLJ53493, highly similar to HEF-like protein
LOC102723750	9.91791	25.9721	0.381867	-1.38886	0.0013673	0.0050642	down	9	10	14	19	21	33	LOC102723750	hsa:102723750	uncharacterized LOC102723750
LOC728807	3.28657	14.5216	0.226323	-2.14354	0.00136778	0.00506496	down	3	3	5	12	13	15	LOC728807		UDP glucuronosyltransferase 2 family, polypeptide B15 pseudogene
KIAA1024	51.4486	23.3462	2.20373	1.13995	0.0013976	0.00516807	up	57	56	56	19	9	41	KIAA1024	hsa:23251	UPF0258 protein KIAA1024
GRIN2C	36.3825	16.6286	2.18795	1.12958	0.00141268	0.00521438	up	43	31	47	16	13	17	GRIN2C	hsa:2905	Glutamate receptor, ionotropic, N-methyl D-aspartate 2C, isoform CRA_b
EOMES	45.255	22.5414	2.00764	1.0055	0.00146362	0.00537964	up	45	46	59	20	17	26	EOMES	hsa:8320	cDNA FLJ59245, moderately similar to Eomesodermin homolog
C1orf127	14.4494	3.06224	4.71856	2.23835	0.0014729	0.00541264	up	13	15	20	3	1	5	C1orf127	hsa:148345	chromosome 1 open reading frame 127
ADORA1	37.4122	17.4704	2.14145	1.09859	0.00148984	0.00546942	up	44	34	46	16	15	17	ADORA1	hsa:134	Adenosine receptor A1
PIWIL4	19.4165	39.9946	0.485477	-1.04253	0.00150324	0.00551308	down	20	21	23	43	25	44	PIWIL4	hsa:143689	Piwi-like protein 4
CYP4F62P	0.308118	7.03606	0.0437913	-4.51321	0.00150572	0.00551998	down	1	0	0	3	9	7	CYP4F62P	hsa:646802	cytochrome P450, family 4, subfamily F, polypeptide 62, pseudogene
LOC154761	13.2045	30.8907	0.427459	-1.22614	0.00152702	0.00559133	down	12	13	19	30	20	37	LOC154761	hsa:154761	family with sequence similarity 115, member C pseudogene
TMEM253	29.2514	11.7843	2.48222	1.31163	0.00153658	0.00562187	up	35	26	36	10	9	14	TMEM253	hsa:643382	Transmembrane protein 253
ECEL1	34.1975	15.4617	2.21175	1.14519	0.00154639	0.00565098	up	33	37	43	15	14	13	ECEL1	hsa:9427	Endothelin-converting enzyme-like 1
ADORA2A	35.477	15.2436	2.32734	1.21868	0.0015551	0.00568168	up	35	39	43	15	7	22	ADORA2A	hsa:135	Adenosine receptor A2a
RP11-94H18.1	2.31515	14.4126	0.160634	-2.63816	0.00160706	0.00584585	down	2	1	5	14	16	8
MAF	12.0118	28.749	0.417817	-1.25906	0.00163106	0.00592374	down	12	16	11	33	18	29	MAF	hsa:4094	Transcription factor Maf
ENPP2	9.52207	1.02726	9.26941	3.21248	0.00163674	0.00593968	up	10	12	9	0	1	2	ENPP2	hsa:5168	cDNA FLJ55077, highly similar to Ectonucleotidepyrophosphatase/phosphodiesterase 2
KLK12	2.58261	12.2511	0.210808	-2.246	0.00163954	0.00594866	down	3	5	0	9	11	14	KLK12	hsa:43849	Kallikrein 12, isoform CRA_c
AC006262.5	0	5.33277	0	-20	0.00164785	0.00597527	down	0	0	0	6	3	6	IGFL1	hsa:374918	Insulin growth factor-like family member 1
LOC284379	0.913222	8.27723	0.110329	-3.18011	0.00166437	0.00603036	down	1	1	1	9	3	12	LOC284379	hsa:284379	solute carrier family 7 (cationic amino acid transporter, y+ system), member 3 pseudogene
DLG2	15.1572	33.9745	0.446134	-1.16445	0.00167094	0.00605058	down	21	13	16	27	30	37	DLG2	hsa:1740	Disks large homolog 2
C10orf107	2.13456	11.7167	0.182181	-2.45656	0.00169267	0.00612083	down	3	2	2	10	11	11	C10orf107	hsa:219621	chromosome 10 open reading frame 107
LPHN3	0.889689	12.681	0.0701593	-3.83322	0.00169318	0.00612145	down	2	0	1	18	4	14	ADGRL3	hsa:23284	Latrophilin-3
PNCK	14.9381	33.7786	0.442234	-1.17712	0.00169449	0.00612499	down	13	14	23	39	21	34	PNCK	hsa:139728	cDNA FLJ50549, highly similar to Calcium/calmodulin-dependent protein kinase type 1B (EC 2.7.11.17)
SPATA24	17.9897	38.2582	0.470219	-1.0886	0.00170218	0.00614912	down	25	17	17	32	35	38	SPATA24	hsa:202051	Spermatogenesis-associated protein 24
LIPE	2.25096	11.4812	0.196057	-2.35066	0.00172424	0.00622024	down	3	4	0	10	9	13	LIPE	hsa:3991	cDNA FLJ75224, highly similar to Homo sapiens lipase, hormone-sensitive (LIPE), mRNA
ALDH3A1	0.971422	10.7594	0.0902861	-3.46935	0.00173139	0.00623988	down	1	2	0	14	3	14	ALDH3A1	hsa:218	cDNA FLJ36558 fis, clone TRACH2009107, highly similar to ALDEHYDE DEHYDROGENASE, DIMERIC NADP-PREFERRING (EC 1.2.1.5)
LOC102723355	12.3546	28.7641	0.429514	-1.21922	0.0017535	0.00631211	down	14	16	10	29	18	34
POU6F1	10.4648	33.3337	0.313941	-1.67144	0.00175408	0.00631235	down	9	10	16	41	16	37	POU6F1	hsa:5463	POU domain protein
PCDHB5	12.2493	28.705	0.426732	-1.2286	0.00176574	0.00634496	down	16	13	11	20	23	38	PCDHB5	hsa:26167	Protocadherin beta-5
NBPF5P	3.99053	16.1596	0.246945	-2.01774	0.0017906	0.00642546	down	3	1	10	13	16	15	NBPF5P	hsa:100507044	Putative neuroblastoma breakpoint family member 5
DISP2	22.0286	7.45929	2.95317	1.56227	0.00179739	0.00644689	up	21	23	29	7	5	9	DISP2	hsa:85455	Protein dispatched homolog 2
ZBTB7C	16.8685	4.89	3.44959	1.78643	0.00180071	0.00645415	up	18	16	22	5	5	3	ZBTB7C	hsa:201501	Zinc finger and BTB domain-containing protein 7C
AC073133.1	4.95596	17.2131	0.287919	-1.79627	0.00181183	0.00649146	down	5	7	4	15	16	16
ZNF442	19.2123	45.0262	0.426693	-1.22873	0.00182818	0.00654751	down	22	21	20	39	47	35	ZNF442	hsa:79973	Zinc finger protein 442
INTU	34.1025	71.5134	0.476868	-1.06834	0.00185158	0.00662481	down	41	40	30	71	67	55	INTU	hsa:27152	cDNA FLJ41326 fis, clone BRAMY2046984, highly similar to PDZ domain-containing protein 6
H19	11.414	27.3964	0.416623	-1.26318	0.00194109	0.00690731	down	6	14	18	21	19	38	H19	hsa:283120	H19, imprinted maternally expressed transcript (non-protein coding)
TGFBR3	34.9883	15.5511	2.24989	1.16985	0.0020006	0.00710114	up	35	40	40	16	9	19	TGFBR3	hsa:7049	Transforming growth factor beta receptor type 3
TP63	41.3381	18.3625	2.25122	1.17071	0.00202971	0.00719472	up	49	28	62	16	20	13	TP63	hsa:8626	Cellular tumor antigen p53
CYP4Z2P	17.6803	3.08847	5.72463	2.51718	0.00203494	0.00721045	up	29	14	15	5	0	4	CYP4Z2P	hsa:163720	Putative inactive cytochrome P450 family member 4Z2
NPAS3	18.0218	5.23453	3.44286	1.78361	0.00206417	0.00730414	up	13	20	27	3	4	8	NPAS3	hsa:64067	Neuronal PAS domain-containing protein 3
LOC100507747	10.7682	1.17127	9.19363	3.20063	0.00209446	0.0073999	up	6	17	12	2	1	0	LOC100507747	hsa:100507747	polycystic kidney disease protein 1-like 3-like
RP4-724E16.2	0.889689	8.49095	0.104781	-3.25455	0.0021107	0.00745295	down	2	0	1	8	8	7
RP11-15A1.3	6.35789	19.1979	0.331177	-1.59433	0.00217325	0.00765022	down	6	7	8	18	13	23
UGT1A10	0.913222	8.30117	0.110011	-3.18428	0.00219095	0.0077081	down	1	1	1	7	7	9	UGT1A10	hsa:54575	UDP-glucuronosyltransferase 1A3
FCGR2A	28.2666	69.1686	0.408663	-1.29102	0.00222367	0.0078082	down	18	38	37	63	70	53	FCGR2A	hsa:2212	Low affinity immunoglobulin gamma Fc region receptor II-a
LOC100507642	13.7861	34.8867	0.395167	-1.33947	0.00223422	0.00784224	down	13	13	20	42	26	27	LOC100507642	hsa:100507642	uncharacterized LOC100507642
PLA2G10	2.03056	11.5051	0.176492	-2.50232	0.00229669	0.00804147	down	0	2	5	8	13	10	PLA2G10	hsa:8399	Phospholipase A(2)
C15orf65	29.4777	12.6787	2.32498	1.21722	0.00230423	0.00806482	up	37	24	37	14	9	12	C15orf65	hsa:145788	chromosome 15 open reading frame 65
SMIM5	16.1928	35.8396	0.451813	-1.1462	0.00231468	0.00809675	down	21	12	21	37	32	28	SMIM5	hsa:643008	Small integral membrane protein 5
SIRPA	9.89953	30.8686	0.320698	-1.64071	0.00231648	0.00810149	down	13	12	7	22	35	26	SIRPA	hsa:140885	Tyrosine-protein phosphatase non-receptor type substrate 1
HCG27	4.25799	15.5098	0.274536	-1.86493	0.00233222	0.00815031	down	4	5	5	18	10	15	HCG27	hsa:253018	HLA complex group 27 (non-protein coding)
TNNT2	9.70266	24.5373	0.395424	-1.33853	0.00233828	0.00816992	down	9	11	12	29	13	27	TNNT2	hsa:7139	Troponin T type 2 (Cardiac), isoform CRA_a
FAM149A	17.9465	5.49632	3.26518	1.70716	0.00234067	0.00817674	up	12	24	23	5	5	5	FAM149A	hsa:25854	family with sequence similarity 149, member A
C10orf11	43.3309	21.4573	2.0194	1.01393	0.00234515	0.00819082	up	38	50	55	15	16	30	C10orf11	hsa:83938	Leucine-rich repeat-containing protein C10orf11
EPHB1	14.5521	3.64672	3.99046	1.99655	0.00235424	0.00821943	up	21	12	15	2	4	4	EPHB1	hsa:2047	Receptor protein-tyrosine kinase
FLJ20021	20.3121	40.6925	0.499162	-1.00242	0.00236983	0.0082665	down	21	17	30	41	27	46	FLJ20021	hsa:90024	uncharacterized LOC90024
NPC1L1	21.7119	7.76685	2.79546	1.48309	0.00239751	0.0083514	up	31	21	19	8	7	6	NPC1L1	hsa:29881	Niemann-Pick C1-like protein 1
PDE8B	4.94483	16.537	0.299016	-1.74171	0.00240167	0.00836269	down	3	8	5	18	11	17	PDE8B	hsa:8622	cDNA FLJ11212 fis, clone PLACE1007958, highly similar to High-affinity cAMP-specific and IBMX-insensitive 3',5'-cyclic phosphodiesterase 8B (EC 3.1.4.17)
RP11-669N7.2	28.1883	12.0919	2.33117	1.22106	0.00242402	0.00842931	up	28	26	40	11	11	11
DOC2B	28.6176	12.3164	2.32354	1.21633	0.00242617	0.00843517	up	33	21	42	5	14	15	DOC2B	hsa:8447	Double C2-like domain-containing protein beta
ALMS1P	33.6565	15.2871	2.20164	1.13858	0.0024496	0.00851064	up	32	33	47	10	13	20	ALMS1P	hsa:200420	Putative ALMS1-like protein
PLIN4	51.829	25.7477	2.01296	1.00932	0.00250223	0.00867658	up	70	36	67	25	18	29	PLIN4	hsa:729359	cDNA FLJ59021, moderately similar to Mus musculus plasma membrane associated protein, S3-12 (S3-12), mRNA
APC2	32.7497	14.563	2.24884	1.16918	0.00256591	0.00888059	up	29	38	41	10	12	19	APC2	hsa:10297	Adenomatous polyposis coli protein 2
SNORD15A	5.85805	18.6657	0.313841	-1.67189	0.00258793	0.00894495	down	4	9	6	16	20	14	SNORD15A	hsa:6079	small nucleolar RNA, C/D box 15A
HS3ST1	0	4.98384	0	-20	0.00259883	0.00897923	down	0	0	0	7	2	5	HS3ST1	hsa:9957	Heparan sulfate glucosamine 3-O-sulfotransferase 1
HECW1	0	4.97714	0	-20	0.00260567	0.00900119	down	0	0	0	2	5	7	HECW1	hsa:23072	HECT type E3 ubiquitin ligase
CCDC82	30.9622	62.4464	0.495821	-1.01211	0.00261812	0.00903739	down	33	19	53	55	59	56	CCDC82	hsa:79780	coiled-coil domain containing 82
ZNF583	20.702	7.08413	2.92231	1.54711	0.0026245	0.00905597	up	21	19	29	6	5	9	ZNF583	hsa:147949	Zinc finger protein 583
RP11-1134I14.8	3.02425	13.0014	0.23261	-2.10402	0.00262699	0.00906116	down	5	2	3	11	11	14
NFASC	26.21	10.3624	2.52934	1.33876	0.00263669	0.00909289	up	29	29	28	12	6	11	NFASC	hsa:23114	cDNA FLJ40483 fis, clone TESTI2043758, highly similar to Neurofascin
CLEC18B	15.1585	3.69479	4.10266	2.03656	0.00264459	0.00911843	up	16	16	18	5	0	6	CLEC18B	hsa:497190	C-type lectin domain family 18 member B
PDE6A	18.2692	5.39368	3.38714	1.76007	0.00265731	0.00914851	up	24	13	24	1	4	11	PDE6A	hsa:5145	Rod cGMP-specific 3',5'-cyclic phosphodiesterase subunit alpha
HAR1A	0.58157	8.68303	0.0669778	-3.90017	0.00268063	0.00921668	down	1	0	1	13	4	7	HAR1A	hsa:768096	highly accelerated region 1A (non-protein coding)
LOC100419798	12.4646	28.317	0.440181	-1.18383	0.00272774	0.00935933	down	16	12	13	27	18	35	LOC100419798		gon-4-like (C. elegans) pseudogene
MRAS	34.518	16.4499	2.09837	1.06927	0.00285815	0.00976838	up	31	39	44	21	11	13	MRAS	hsa:22808	Ras-related protein M-Ras
GRID1	12.1689	2.42968	5.00842	2.32436	0.00288602	0.00985627	up	12	14	14	1	2	4	GRID1	hsa:2894	cDNA FLJ78030
ST6GALNAC5	10.2209	0.60632	16.8572	4.0753	0.0029208	0.00996391	up	7	7	21	0	0	2	ST6GALNAC5	hsa:81849	cDNA FLJ38439 fis, clone FEBRA2016739, highly similar to Alpha-N-acetylgalactosaminidealpha-2,6-sialyltransferase 5 (EC 2.4.99.-)
HAAO	14.3616	3.52895	4.06967	2.02491	0.00293329	0.0100044	up	15	17	15	2	3	5	HAAO	hsa:23498	3-hydroxyanthranilate 3,4-dioxygenase
RAD21-AS1	6.28729	22.4039	0.280633	-1.83324	0.00293559	0.0100088	down	9	4	8	16	26	18	RAD21-AS1	hsa:644660	RAD21 antisense RNA 1
RPS6P6	20.2454	6.22042	3.25467	1.70251	0.00294044	0.0100216	up	32	14	21	5	6	6	RPS6P6		ribosomal protein S6 pseudogene
LIPH	19.906	45.2424	0.439986	-1.18447	0.00296978	0.0101197	down	16	13	39	49	35	40	LIPH	hsa:200879	Mutant lipase H
PRAP1	0.273452	6.20088	0.0440989	-4.50311	0.00298746	0.0101724	down	0	0	1	8	4	5	PRAP1	hsa:118471	Proline-rich acidic protein 1
FLJ39080	0.994956	8.07001	0.12329	-3.01987	0.00300796	0.0102307	down	0	3	0	8	7	7	MIR2052HG	hsa:441355	uncharacterized LOC441355
TGFB2	2.39688	11.6447	0.205834	-2.28045	0.00302426	0.0102811	down	1	3	4	9	11	12	TGFB2	hsa:7042	cDNA, FLJ93591, highly similar to Homo sapiens transforming growth factor, beta 2 (TGFB2), mRNA
SLC22A4	35.9174	17.1104	2.09915	1.06981	0.00303507	0.0103134	up	42	33	44	11	15	22	SLC22A4	hsa:6583	Solute carrier family 22 member 4
LRRC6	25.9601	10.3819	2.50051	1.32222	0.00307445	0.0104336	up	28	30	27	9	8	12	LRRC6	hsa:23639	Protein tilB homolog
CACNA2D4	25.0516	10.4059	2.40745	1.26751	0.00312123	0.0105717	up	31	22	30	7	12	9	CACNA2D4	hsa:93589	Voltage-dependent calcium channel subunit alpha-2/delta-4
LOC102724858	30.9036	13.817	2.23663	1.16133	0.00312887	0.0105909	up	36	35	30	9	14	15	LOC102724858	hsa:102724858	uncharacterized LOC102724858
ZCCHC18	54.6645	25.6255	2.13321	1.09302	0.00314125	0.0106288	up	40	65	76	24	15	34	ZCCHC18	hsa:644353	Putative zinc finger CCHC domain-containing protein 18
ZNF280A	2.19276	10.9469	0.20031	-2.3197	0.00314423	0.010637	down	3	3	1	11	9	10	ZNF280A	hsa:129025	cDNA FLJ35789 fis, clone TESTI2005703, highly similar to Suppressor of hairy wing homolog 1
MGC50722	0	5.93239	0	-20	0.0031958	0.0107975	down	0	0	0	1	6	10	CCDC187	hsa:399693	uncharacterized MGC50722
PCDHB13	17.5318	36.1273	0.485279	-1.04311	0.00321839	0.0108638	down	18	18	22	30	31	39	PCDHB13	hsa:56123	cDNA FLJ56534, highly similar to Protocadherin beta 13
APOL6	3.22837	13.0952	0.24653	-2.02016	0.00330643	0.0111384	down	3	2	6	13	8	16	APOL6	hsa:80830	Apolipoprotein L6
PHKA2-AS1	13.8207	30.8275	0.448325	-1.15738	0.00338634	0.011372	down	14	13	19	31	24	30	PHKA2-AS1	hsa:100132163	PHKA2 antisense RNA 1
CAPN3	24.3536	9.35026	2.60459	1.38106	0.00345229	0.0115744	up	30	20	31	8	5	14	CAPN3	hsa:825	CAPN3 protein
PCBP2-OT1	5.22941	16.4388	0.318114	-1.65238	0.0035234	0.0117934	down	5	7	5	15	12	19	PCBP2-OT1	hsa:102157401	PCBP2 overlapping transcript 1
LOC101929318	10.6219	26.3823	0.402613	-1.31253	0.00357675	0.0119461	down	9	8	19	24	24	24	LOC101929318		histone demethylase UTY-like
FLJ44006	3.21125	12.2271	0.262634	-1.92888	0.00357684	0.0119461	down	2	7	1	11	7	17
ARSH	7.54456	0.724098	10.4193	3.38118	0.00375059	0.0124537	up	7	8	10	0	1	1	ARSH	hsa:347527	Arylsulfatase H
NELL2	21.123	5.35231	3.94653	1.98058	0.00383216	0.0126923	up	13	31	25	3	5	7	NELL2	hsa:4753	NEL-like 2 (Chicken), isoform CRA_b
MAP1A	19.7481	6.25739	3.15597	1.65808	0.00387438	0.012816	up	20	22	23	2	3	14	MAP1A	hsa:4130	cDNA FLJ77111, highly similar to Homo sapiens microtubule-associated protein 1A (MAP1A), mRNA
SERPINA11	9.37101	1.35665	6.90745	2.78815	0.00388236	0.01284	up	9	10	12	2	0	2	SERPINA11	hsa:256394	Serpin A11
LOC101928841	3.75174	15.2328	0.246293	-2.02155	0.00393798	0.0130169	down	4	1	8	20	9	13	LOC101928841	hsa:101928841	collagen alpha-1(II) chain-like
CXCL1	0	4.70022	0	-20	0.00399627	0.0131906	down	0	0	0	4	4	5	CXCL1	hsa:2919	Growth-regulated alpha protein
GSTM1	60.9874	23.427	2.6033	1.38034	0.00400159	0.0132035	up	92	44	66	22	13	32	GSTM1	hsa:2944	Glutathione S-transferase mu 1 isoform A
LOC339862	9.20754	1.40242	6.56545	2.71489	0.00400434	0.0132101	up	11	6	14	1	1	2	LOC339862	hsa:339862	uncharacterized LOC339862
RARRES2	0.58157	6.82674	0.0851901	-3.55317	0.00403448	0.0132999	down	1	0	1	5	6	8	RARRES2	hsa:5919	Retinoic acid receptor responder (Tazarotene induced) 2
LOC101927877	8.20145	1.17127	7.00219	2.80781	0.0041021	0.0135034	up	9	4	15	2	1	0	LOC101927877	hsa:101927877	uncharacterized LOC101927877
LOC100506014	25.8672	10.7504	2.40616	1.26674	0.00414063	0.0136216	up	27	29	29	5	11	14	LOC100506014	hsa:100506014	uncharacterized LOC100506014
LOC101926902	6.95059	19.0014	0.365794	-1.4509	0.0041854	0.013748	down	9	6	8	12	15	27	LOC101926902	hsa:101926902	uncharacterized LOC101926902
SDCBP2	2.48975	10.8967	0.228487	-2.12982	0.00422984	0.0138722	down	2	4	2	11	6	14	SDCBP2	hsa:27111	Syntenin-2
LOC100419673	19.9758	7.39169	2.70246	1.43427	0.00423078	0.0138722	up	17	23	26	7	7	6	LOC100419673		PHD finger protein 10 pseudogene
FAM101A	6.39256	0.30316	21.0864	4.39824	0.0043228	0.0141536	up	7	7	7	0	0	1	FAM101A	hsa:144347	Filamin-interacting protein FAM101A
LINC00167	0	4.49089	0	-20	0.00434026	0.0142006	down	0	0	0	6	1	6	LINC00167	hsa:440072	long intergenic non-protein coding RNA 167
ZNF491	2.98958	12.7026	0.235352	-2.08711	0.00440632	0.0144013	down	4	2	4	12	13	9	ZNF491	hsa:126069	cDNA FLJ56992, highly similar to Zinc finger protein 491
FAM133A	13.8965	30.1535	0.460857	-1.11761	0.00449843	0.0146605	down	14	19	12	31	26	25	FAM133A	hsa:286499	family with sequence similarity 133, member A
UGT1A4	0.913222	7.57707	0.120524	-3.0526	0.00451695	0.0147104	down	1	1	1	7	6	8	UGT1A4	hsa:54657	UGT1A4 protein
LOC728755	0.616237	9.19991	0.0669829	-3.90006	0.0045282	0.0147444	down	2	0	0	12	9	3	LOC728755	hsa:728755	uncharacterized LOC728755
KIAA1199	33.2312	15.6231	2.12705	1.08885	0.00455969	0.0148338	up	35	38	36	17	9	18	CEMIP	hsa:57214	Cell migration-inducing and hyaluronan-binding protein
BTC	38.9741	17.1169	2.27693	1.18709	0.00457706	0.0148823	up	34	48	46	9	24	12	BTC	hsa:685	Probetacellulin
UGT1A7	0.913222	7.50506	0.121681	-3.03883	0.00458781	0.0149147	down	1	1	1	6	6	9	UGT1A7	hsa:54577	UDP-glucuronosyltransferase 1-7
ALDH2	11.4709	26.666	0.43017	-1.21702	0.00476742	0.0154355	down	11	12	15	27	22	24	ALDH2	hsa:217	ALDH2
LOC102723913	8.19159	21.6777	0.37788	-1.404	0.00489044	0.0158031	down	2	8	18	19	18	23	LOC102723913	hsa:102723913	uncharacterized LOC102723913
CHAC2	36.6372	16.8793	2.17054	1.11806	0.00489989	0.0158281	up	48	23	52	12	15	20	CHAC2	hsa:494143	Putative glutathione-specific gamma-glutamylcyclotransferase 2
PTPRQ	47.4405	21.7252	2.18366	1.12675	0.00492035	0.0158858	up	54	50	52	4	25	32	PTPRQ	hsa:374462	Protein-tyrosine-phosphatase
HLA-K	2.6468	12.5915	0.210205	-2.25013	0.00502555	0.0161855	down	2	2	5	17	9	8	HLA-K		major histocompatibility complex, class I, K (pseudogene)
C1R	19.0861	43.0287	0.443566	-1.17278	0.00509645	0.0163908	down	15	23	25	51	33	33	C1R	hsa:715	cDNA FLJ75066, highly similar to Homo sapiens complement component 1, r subcomponent (C1R), mRNA
HMGN1P29	10.1961	24.5959	0.414543	-1.27041	0.00511858	0.0164504	down	13	3	19	20	19	30	HMGN1P29		high mobility group nucleosome binding domain 1 pseudogene 29
DSC1	4.94356	0	Inf	20	0.00515099	0.0165401	up	8	5	3	0	0	0	DSC1	hsa:1823	Desmocollin-1
GNAO1	27.9038	12.0178	2.32187	1.21529	0.00516054	0.0165678	up	26	27	40	13	4	18	GNAO1	hsa:2775	cDNA FLJ31446 fis, clone NT2NE2000909, highly similar to Guanine nucleotide-binding protein G(o) subunit alpha 1
MYOM1	10.2667	24.2951	0.422583	-1.24269	0.00516635	0.0165836	down	10	6	19	24	14	31	MYOM1	hsa:8736	Myomesin-1
ANKRD62P1-PARP4P3	6.99766	18.6134	0.375948	-1.4114	0.00519449	0.016668	down	7	8	8	19	10	24	ANKRD62P1-PARP4P3	hsa:23783	ANKRD62P1-PARP4P3 readthrough, transcribed pseudogene
DCAF12L2	0.58157	10.6872	0.0544175	-4.19978	0.00520267	0.0166895	down	1	0	1	6	15	7	DCAF12L2	hsa:340578	DDB1 and CUL4 associated factor 12-like 2
MBNL1-AS1	4.87423	15.0253	0.324402	-1.62414	0.00524133	0.0167919	down	6	5	5	8	12	23	MBNL1-AS1	hsa:401093	MBNL1 antisense RNA 1
IFI6	35.5562	79.3621	0.448025	-1.15835	0.00525516	0.0168332	down	44	35	38	49	57	122	IFI6	hsa:2537	Interferon alpha-inducible protein 6
LBX2-AS1	11.049	27.4337	0.402752	-1.31203	0.00526483	0.0168554	down	23	7	6	29	17	31	LBX2-AS1	hsa:151534	LBX2 antisense RNA 1
RP5-1010E17.2	16.1817	33.6758	0.480513	-1.05735	0.00536168	0.0171176	down	19	13	22	28	32	32
SLA2	4.8507	0	Inf	20	0.0053749	0.0171538	up	7	4	5	0	0	0	SLA2	hsa:84174	Src-like-adapter 2
GPR65	4.83956	0	Inf	20	0.0054027	0.0172335	up	5	5	6	0	0	0	GPR65	hsa:8477	cDNA, FLJ94412, highly similar to Homo sapiens G protein-coupled receptor 65 (GPR65), mRNA
ESAM	8.89942	22.8796	0.388967	-1.36228	0.00541973	0.0172818	down	10	6	14	24	20	18	ESAM	hsa:90952	Endothelial cell-selective adhesion molecule
LOC101928913	10.4708	38.2556	0.273707	-1.8693	0.00542197	0.017286	down	8	6	22	17	39	51
ELAVL2	4.82843	0	Inf	20	0.00543072	0.0173108	up	3	6	7	0	0	0	ELAVL2	hsa:1993	ELAV-like protein 2
LINC00896	0.605104	6.78537	0.0891778	-3.48717	0.00543194	0.0173117	down	0	1	1	7	7	4	LINC00896	hsa:150197	long intergenic non-protein coding RNA 896
LOC101926959	15.8637	4.81359	3.2956	1.72054	0.00546811	0.0174128	up	11	17	25	3	3	8	LOC101926959	hsa:101926959	uncharacterized LOC101926959
BHLHE40-AS1	13.4373	3.67296	3.65844	1.87123	0.0054769	0.0174338	up	12	17	15	4	3	3	BHLHE40-AS1	hsa:100507582	BHLHE40 antisense RNA 1
ARMC4P1	8.0568	0.909481	8.85868	3.14709	0.00556716	0.0176842	up	6	8	13	0	0	3	ARMC4P1	hsa:101060171	armadillo repeat containing 4 pseudogene 1
BRWD1-IT2	4.76896	0	Inf	20	0.00558407	0.0177287	up	8	2	6	0	0	0	BRWD1-IT2		BRWD1 intronic transcript 2 (non-protein coding)
LPP-AS2	19.3099	38.8228	0.497386	-1.00756	0.00565884	0.0179392	down	27	15	22	23	35	51	LPP-AS2	hsa:339929	LPP antisense RNA 2
FUT5	4.10094	13.994	0.293051	-1.77078	0.00568059	0.0179946	down	4	7	2	18	10	10	FUT5	hsa:2527	Alpha-(1,3)-fucosyltransferase 5
EEF1DP1	0	4.63261	0	-20	0.00568382	0.0180017	down	0	0	0	4	6	2	EEF1DP1		eukaryotic translation elongation factor 1 delta pseudogene 1
CSMD3	13.9483	29.6233	0.470855	-1.08665	0.00569468	0.0180299	down	16	14	16	22	27	33	CSMD3	hsa:114788	CUB and sushi domain-containing protein 3
RDM1	16.7979	34.3346	0.489242	-1.03138	0.00571097	0.0180714	down	21	13	22	32	30	32	RDM1	hsa:201299	RAD52 motif-containing protein 1
KIAA1751	4.9089	20.8682	0.235233	-2.08784	0.00571477	0.0180769	down	7	5	4	8	23	27	CFAP74	hsa:85452	Cilia- and flagella-associated protein 74
LHFPL5	6.08444	0.375166	16.218	4.01952	0.00579083	0.0182707	up	6	7	7	1	0	0	LHFPL5	hsa:222662	Tetraspan membrane protein of hair cell stereocilia
LINC00939	22.2405	5.6817	3.9144	1.96879	0.00579645	0.0182826	up	35	23	14	5	4	7	LINC00939	hsa:400084	long intergenic non-protein coding RNA 939
CST13P	6.07204	0.375166	16.1849	4.01658	0.00581727	0.0183356	up	9	5	6	1	0	0	CST13P	hsa:164380	cystatin 13, pseudogene
KLK9	0	4.90954	0	-20	0.00589962	0.0185473	down	0	0	0	2	7	4	KLK9	hsa:284366	Kallikrein 9, isoform CRA_b
RANGRF	13.8862	30.2602	0.458892	-1.12377	0.00592578	0.01862	down	8	13	26	25	28	30	RANGRF	hsa:29098	Ran guanine nucleotide release factor
HOXB2	0	4.51483	0	-20	0.00593023	0.0186291	down	0	0	0	4	5	3	HOXB2	hsa:3212	Homeobox B2, isoform CRA_b
ADORA2B	7.03106	20.9665	0.335348	-1.57627	0.00603965	0.0189355	down	13	5	5	11	22	25	ADORA2B	hsa:136	Adenosine receptor A2b
BRINP1	6.03737	0.30316	19.9148	4.31577	0.00605206	0.0189647	up	8	5	7	0	0	1	BRINP1	hsa:1620	cDNA FLJ56953, highly similar to Protein FAM5A
C1orf116	0	4.42329	0	-20	0.0061346	0.0191807	down	0	0	0	6	3	3	C1orf116	hsa:79098	Specifically androgen-regulated gene protein
ATE1-AS1	11.9288	2.85062	4.18464	2.0651	0.0061677	0.0192776	up	18	11	10	1	3	4	ATE1-AS1	hsa:100130887	ATE1 antisense RNA 1 (head to head)
ISCA1P4	4.39793	14.2642	0.308319	-1.6975	0.00628492	0.0196039	down	3	8	3	11	14	14	ISCA1P4		iron-sulfur cluster assembly 1 pseudogene 4
LOC100132570	1.74471	9.40043	0.185599	-2.42974	0.00635181	0.0197729	down	3	0	3	8	8	10	LOC100132570		chromosome 17 open reading frame 58 pseudogene
LINC00458	19.5205	6.63255	2.94313	1.55735	0.00643367	0.0199896	up	23	21	20	3	3	14	LINC00458	hsa:100507428	long intergenic non-protein coding RNA 458
LOC101928738	0.331652	6.75703	0.0490825	-4.34865	0.00644399	0.0200167	down	0	1	0	8	1	11	LOC101928738	hsa:101928738	uncharacterized LOC101928738
UGT1A3	0.913222	7.2019	0.126803	-2.97934	0.00647095	0.020085	down	1	1	1	6	6	8	UGT1A3	hsa:54659	UDP-glucuronosyltransferase 1A3
UGT1A8	0.913222	7.2019	0.126803	-2.97934	0.00647095	0.020085	down	1	1	1	6	6	8	UGT1A8	hsa:54576	UDP-glucuronosyltransferase 1A8
AP000330.8	5.28761	16.3689	0.323028	-1.63027	0.0065556	0.0203199	down	5	8	4	11	19	14	RUNX1	hsa:861	Runt-related transcription factor 1/NDC1 transmembrane nucleoporin fusion protein
ENHO	12.4659	3.27825	3.80259	1.92698	0.00656203	0.0203332	up	11	15	15	6	1	2	ENHO	hsa:375704	Adropin
MYLK	43.0425	19.5294	2.20399	1.14012	0.00657386	0.0203664	up	28	51	64	17	19	17	MYLK	hsa:4638	Myosin light chain kinase, smooth muscle
LOC728392	19.4173	5.56392	3.48985	1.80317	0.00662528	0.0205084	up	16	14	36	5	3	8	LOC728392	hsa:728392	uncharacterized LOC728392
WDR96	10.93	24.7618	0.441405	-1.17982	0.00680866	0.0210156	down	10	8	19	23	16	31	CFAP43	hsa:80217	Cilia- and flagella-associated protein 43
ZNF69	0.308118	5.40478	0.0570085	-4.13268	0.00688832	0.0212365	down	1	0	0	7	3	5	ZNF69	hsa:7620	Zinc finger protein 69
HIST1H4J	7.77095	1.09926	7.06923	2.82155	0.00690007	0.021262	up	9	6	11	1	1	1	HIST1H4J	hsa:8363	histone cluster 1, H4j
RP11-63P12.6	0.947889	8.44958	0.112182	-3.15609	0.00691772	0.0213128	down	2	1	0	10	9	3
POU5F1	0.273452	5.35231	0.0510905	-4.2908	0.00706826	0.0217181	down	0	0	1	3	5	7	POU5F1	hsa:5460	POU domain, class 5, transcription factor 1
LINC00954	9.17287	22.6569	0.40486	-1.30451	0.00707123	0.0217236	down	10	6	15	16	23	23	LINC00954	hsa:400946	long intergenic non-protein coding RNA 954
LOC100289350	14.7686	5.17133	2.85586	1.51393	0.00708534	0.0217581	up	16	14	19	4	8	1	LOC100289350		immunoglobulin superfamily, member 3 pseudogene
PRRT4	23.6167	6.96635	3.39011	1.76133	0.00718935	0.0220311	up	23	35	18	6	4	10	PRRT4	hsa:401399	Proline-rich transmembrane protein 4
C3orf55	12.8382	3.58141	3.58466	1.84184	0.00720923	0.0220846	up	11	12	20	6	1	3	PQLC2L	hsa:152078	PQ loop repeat containing 2-like
BPIFB1	2.85607	13.9936	0.204098	-2.29267	0.00723134	0.0221375	down	3	5	1	7	9	25	BPIFB1	hsa:92747	BPI fold-containing family B member 1
IBA57-AS1	7.64341	1.02726	7.4406	2.89542	0.00729873	0.0223326	up	7	5	14	0	1	2	IBA57-AS1	hsa:574432	IBA57 antisense RNA 1 (head to head)
ZNF56	10.012	1.80382	5.55046	2.47261	0.00733542	0.0224374	up	5	14	14	4	0	1	ZNF56		Putative zinc finger protein 56
RMRP	13.1044	3.14938	4.16093	2.05691	0.00740965	0.0226267	up	17	13	13	0	1	9	RMRP	hsa:6023	RNA component of mitochondrial RNA processing endoribonuclease
BEND5	9.32521	1.82336	5.11429	2.35453	0.00754657	0.0230103	up	6	11	14	1	2	2	BEND5	hsa:79656	BEN domain-containing protein 5
PTMAP1	20.1551	7.28465	2.76679	1.46821	0.00761084	0.0231792	up	21	19	27	2	4	16	PTMAP1		prothymosin, alpha pseudogene 1
PDLIM3	11.5056	2.99463	3.84207	1.94188	0.00767331	0.0233423	up	12	12	14	3	3	2	PDLIM3	hsa:27295	PDZ and LIM domain protein 3
KLHL7-AS1	0.273452	6.42974	0.0425292	-4.5554	0.00774813	0.0235191	down	0	0	1	3	9	5	KLHL7-AS1	hsa:100775104	KLHL7 antisense RNA 1 (head to head)
LOC101929761	8.84764	20.8052	0.425261	-1.23358	0.00782226	0.0237167	down	8	11	10	16	15	28	LOC101929761	hsa:101929761	uncharacterized LOC101929761
ZKSCAN7	15.8265	5.359	2.95325	1.5623	0.00787309	0.0238471	up	20	11	22	8	2	5	ZKSCAN7	hsa:55888	ZNF167 protein
NEU4	17.0726	5.95863	2.86519	1.51863	0.00788246	0.02387	up	16	16	25	3	5	9	NEU4	hsa:129807	cDNA FLJ78468, highly similar to Homo sapiens sialidase 4 (NEU4), mRNA
RP5-1139I1.1	7.65582	19.5273	0.392058	-1.35086	0.00798503	0.0241343	down	4	7	15	20	12	23
HIST1H3J	20.3002	7.95224	2.55276	1.35206	0.00800514	0.0241641	up	23	25	18	8	6	8	HIST1H3J	hsa:8356	histone cluster 1, H3j
CSRP2	15.7524	37.8767	0.415887	-1.26574	0.00809619	0.0244058	down	14	18	20	37	39	25	CSRP2	hsa:1466	Cysteine and glycine-rich protein 2, isoform CRA_a
GUCY1A2	5.67105	0.375166	15.1161	3.91802	0.00826904	0.0248655	up	7	4	8	1	0	0	GUCY1A2	hsa:2977	Guanylate cyclase soluble subunit alpha-2
LOC102723654	8.0902	20.1313	0.401872	-1.31519	0.00835713	0.0250958	down	12	5	10	16	17	23	LOC102723654	hsa:102723654	uncharacterized LOC102723654
SNCB	5.68345	0.30316	18.7474	4.22862	0.00845394	0.0253549	up	4	6	9	0	0	1	SNCB	hsa:6620	Beta-synuclein variant
SPTB	11.1046	35.9249	0.309106	-1.69383	0.0086617	0.0259017	down	10	11	16	44	13	46	SPTB	hsa:6710	Spectrin, beta, erythrocytic (Includes spherocytosis, clinical type I), isoform CRA_e
ACE2	1.24487	7.9304	0.156975	-2.67139	0.00869744	0.0259873	down	1	2	1	7	9	5	ACE2	hsa:59272	cDNA, FLJ96113, highly similar to Homo sapiens angiotensin I converting enzyme (peptidyl-dipeptidase A) 2 (ACE2), mRNA
CALY	0.63977	5.98486	0.106898	-3.22569	0.0087287	0.0260552	down	1	1	0	5	4	8	CALY	hsa:50632	Neuron-specific vesicular protein calcyon
CCDC11	11.6391	25.3267	0.459557	-1.12168	0.0087784	0.0261908	down	13	9	17	25	17	29	CFAP53	hsa:220136	Cilia- and flagella-associated protein 53
ACADL	1.42546	8.44518	0.16879	-2.5667	0.00896023	0.0266725	down	0	1	4	9	7	7	ACADL	hsa:33	cDNA FLJ57502, highly similar to Long-chain specific acyl-CoA dehydrogenase, mitochondrial (EC 1.3.99.13)
LOC101928746	0	4.23791	0	-20	0.00912323	0.0270917	down	0	0	0	6	4	1	LOC101928746		uncharacterized LOC101928746
SPOCK2	27.769	13.357	2.07898	1.05588	0.00913488	0.0271218	up	30	27	35	15	9	13	SPOCK2	hsa:9806	Sparc/osteonectin, cwcv and kazal-like domains proteoglycan (Testican) 2, isoform CRA_b
PAPL	9.76213	1.5202	6.4216	2.68293	0.00918798	0.0272574	up	4	15	13	1	2	1	PAPL	hsa:390928	Iron/zinc purple acid phosphatase-like protein
UGT1A9	1.18667	7.62284	0.155673	-2.68341	0.0092643	0.0274438	down	1	1	2	6	7	8	UGT1A9	hsa:54600	UDP-glucuronosyltransferase 1A9
MIR4668	0.878556	7.529	0.11669	-3.09925	0.00927414	0.0274685	down	0	1	2	4	10	6	MIR4668	hsa:100616114	microRNA 4668
CPA4	10.4289	2.61947	3.9813	1.99324	0.00927806	0.0274713	up	13	7	15	2	3	2	CPA4	hsa:51200	Carboxypeptidase A4, isoform CRA_a
TMEM56	46.882	101.354	0.462558	-1.11229	0.00928883	0.0274943	down	53	41	62	64	111	101	TMEM56	hsa:148534	Transmembrane protein 56
PSMB8	0	4.18544	0	-20	0.00929553	0.0275097	down	0	0	0	2	6	3	PSMB8	hsa:5696	cDNA FLJ50880, highly similar to Proteasome subunit beta type 8 (EC 3.4.25.1)
RP11-493K23.4	9.22509	1.77759	5.18966	2.37564	0.00932181	0.0275687	up	11	11	8	2	1	2
HPSE	15.3266	30.6767	0.499618	-1.0011	0.00938122	0.0277006	down	18	13	20	24	27	34	HPSE	hsa:10855	Heparanase, isoform CRA_a
UGT1A1	1.22134	7.50506	0.162736	-2.6194	0.00940178	0.0277434	down	2	1	1	6	6	9	UGT1A1	hsa:54658	Bilirubin UDP-glucuronosyltransferase 1 A1
ERP27	12.1501	26.2864	0.462219	-1.11335	0.00944775	0.0278567	down	17	6	18	25	20	28	ERP27	hsa:121506	Endoplasmic reticulum resident protein 27
VWFP1	7.94428	19.5317	0.406739	-1.29783	0.00947246	0.0279205	down	14	6	6	21	14	19	VWFP1		von Willebrand factor pseudogene 1
HNF4G	6.0609	16.465	0.368108	-1.4418	0.00949794	0.0279911	down	7	6	7	17	11	18	HNF4G	hsa:3174	Hepatocyte nuclear factor 4, gamma
LOC101059906	25.2968	11.5007	2.19958	1.13723	0.00950002	0.0279927	up	28	28	27	7	11	14	LOC101059906	hsa:101059906	collagen alpha-2(VI) chain-like
TRIM74	6.87013	18.1683	0.378138	-1.40302	0.00955535	0.0281455	down	5	7	11	14	17	19	TRIM74	hsa:378108	Tripartite motif-containing protein 74
CNN2P9	0	4.06766	0	-20	0.009704	0.0285295	down	0	0	0	2	5	4	CNN2P9		calponin 2 pseudogene 9
CTSS	6.87013	17.8345	0.385215	-1.37626	0.00972209	0.0285742	down	5	7	11	11	16	23	CTSS	hsa:1520	Cathepsin S
PABPC1L2B	24.2723	11.2282	2.16173	1.11218	0.00972229	0.0285742	up	30	28	21	10	12	8	PABPC1L2B	hsa:645974	poly(A) binding protein, cytoplasmic 1-like 2B
RPS29P21	1.15201	7.38729	0.155945	-2.68089	0.00972409	0.0285749	down	0	1	3	6	5	10	RPS29P21		ribosomal protein S29 pseudogene 21
LOC100131425	0	4.04812	0	-20	0.00977483	0.0287193	down	0	0	0	5	3	3	LOC100131425		LSM5 homolog, U6 small nuclear RNA associated (S. cerevisiae) pseudogene
LOC101927911	2.31515	10.0068	0.231359	-2.1118	0.0100119	0.0293077	down	2	1	5	8	8	12	LOC101927911	hsa:101927911	uncharacterized LOC101927911
C21orf49	7.73628	20.823	0.371526	-1.42847	0.0101388	0.0296225	down	8	6	12	27	11	20	C21orf62-AS1	hsa:54067	C21orf62 antisense RNA 1
LOC102724224	16.1363	4.81359	3.35224	1.74512	0.0102134	0.0298073	up	15	24	13	3	3	8	LINC01117	hsa:102724224	uncharacterized LOC102724224
DNAH11	0	3.93035	0	-20	0.0102218	0.0298172	down	0	0	0	5	2	4	DNAH11	hsa:8701	Dynein, axonemal, heavy polypeptide 11, isoform CRA_c
GAL3ST2	24.2868	11.0602	2.19586	1.13479	0.0102483	0.0298852	up	18	26	37	10	8	13	GAL3ST2	hsa:64090	Galactose-3-O-sulfotransferase 2
CCNI2	3.85701	13.3375	0.289186	-1.78993	0.0102876	0.029995	down	2	4	7	18	7	12	CCNI2	hsa:645121	cyclin I family, member 2
POU2F2	11.6032	25.2658	0.459243	-1.12267	0.0103673	0.0301986	down	17	6	16	30	16	24	POU2F2	hsa:5452	POU domain protein
MALL	6.49014	19.9589	0.325175	-1.62071	0.0104901	0.0305125	down	12	1	9	15	11	32	MALL	hsa:7851	cDNA FLJ32054 fis, clone NTONG2001567, highly similar to MAL-like protein
ADCY10	0	3.85834	0	-20	0.0105129	0.0305645	down	0	0	0	4	2	5	ADCY10	hsa:55811	Adenylate cyclase type 10
ITGA8	16.6062	6.38397	2.60123	1.3792	0.0105332	0.0306137	up	20	15	20	4	8	5	ITGA8	hsa:8516	cDNA FLJ54639, highly similar to Integrin alpha-8
LOC100507670	9.71252	22.3867	0.433853	-1.20472	0.0107534	0.0311497	down	16	7	9	23	19	19	LOC100507670	hsa:100507670	uncharacterized LOC100507670
GPR64	18.3325	6.45387	2.84055	1.50617	0.0108036	0.0312715	up	27	17	16	8	1	10	ADGRG2	hsa:10149	G protein-coupled receptor 64, isoform CRA_a
C10orf131	4.26913	0	Inf	20	0.0108127	0.031287	up	6	4	4	0	0	0	C10orf131	hsa:100127889	chromosome 10 open reading frame 131
LOC102723360	7.8009	1.17127	6.66021	2.73557	0.0108325	0.0313394	up	6	13	6	2	1	0	LOC102723360	hsa:102723360	uncharacterized LOC102723360
SSTR2	9.55159	2.19853	4.34454	2.1192	0.0108419	0.0313589	up	8	9	15	2	2	2	SSTR2	hsa:6752	Somatostatin receptor type 2
RUNDC3A	11.779	2.91822	4.03637	2.01306	0.0108427	0.0313589	up	12	12	15	1	1	7	RUNDC3A	hsa:10900	RUN domain-containing protein 3A
ENOX1	13.0808	3.83211	3.41348	1.77124	0.0109246	0.0315511	up	18	12	13	2	3	6	ENOX1	hsa:55068	Proliferation-inducing protein 38, isoform CRA_c
DHRSX	7.74868	50.9672	0.152033	-2.71755	0.0109359	0.0315736	down	5	8	13	35	69	29	DHRSX	hsa:207063	Dehydrogenase/reductase SDR family member on chromosome X
MIR1204	9.53919	21.8436	0.436705	-1.19527	0.011035	0.0318347	down	11	7	14	22	15	24	MIR1204	hsa:100302185	microRNA 1204
TNFSF4	10.2607	2.73724	3.74855	1.90633	0.0110982	0.031997	up	11	10	13	2	4	1	TNFSF4	hsa:7292	Tumor necrosis factor (Ligand) superfamily, member 4 (Tax-transcriptionally activated glycoprotein 1, 34kDa), isoform CRA_a
SNX18P12	8.1026	1.35665	5.9725	2.57833	0.0111011	0.0320001	up	9	7	11	2	0	2	SNX18P12		sorting nexin 18 pseudogene 12
DSCAML1	16.0605	5.6097	2.863	1.51753	0.0111053	0.0320043	up	15	18	20	4	4	8	DSCAML1	hsa:57453	Down syndrome cell adhesion molecule-like protein 1
LOC101928794	12.3965	25.8917	0.478784	-1.06255	0.0111381	0.0320807	down	9	15	17	27	18	27	LOC101928794	hsa:101928794	uncharacterized LOC101928794
LOC101929457	4.16513	0	Inf	20	0.0113467	0.0325954	up	3	4	7	0	0	0	LOC101929457	hsa:101929457	uncharacterized LOC101929457
RTBDN	10.413	2.45592	4.23998	2.08406	0.0113627	0.0326311	up	7	15	12	3	1	3	RTBDN	hsa:83546	Retbindin
NBPF13P	17.6076	6.4125	2.74582	1.45724	0.0114728	0.0329214	up	18	24	15	10	2	6	NBPF13P	hsa:644861	neuroblastoma breakpoint family, member 13, pseudogene
SYPL2	6.48542	0.678326	9.56092	3.25715	0.0116348	0.0333191	up	8	8	5	1	0	1	SYPL2	hsa:284612	cDNA FLJ58954, highly similar to Synaptophysin-like protein 2
YTHDF3-AS1	9.02695	21.2807	0.424185	-1.23724	0.0117895	0.0337141	down	12	7	11	17	21	20	YTHDF3-AS1	hsa:101410533	YTHDF3 antisense RNA 1 (head to head)
SLIT2	10.3647	22.9668	0.451291	-1.14787	0.0118356	0.0338232	down	14	10	10	21	20	22	SLIT2	hsa:9353	cDNA FLJ14420 fis, clone HEMBA1005581, highly similar to Slit homolog 2 protein
ZMYND15	17.7051	7.01652	2.52335	1.33534	0.0119765	0.0341742	up	23	18	17	6	7	6	ZMYND15	hsa:84225	Zinc finger MYND domain-containing protein 15
SCARF1	4.56611	13.4246	0.34013	-1.55584	0.012005	0.0342446	down	5	5	5	15	7	16	SCARF1	hsa:8578	Scavenger receptor class F member 1
PAK6	19.7473	43.8811	0.450017	-1.15195	0.0121618	0.0346379	down	24	29	10	39	45	34	PAK6	hsa:56924	Non-specific serine/threonine protein kinase
LOC101929206	2.40801	13.7868	0.174662	-2.51737	0.0122925	0.0349984	down	3	2	3	17	14	5	LOC101929206	hsa:101929206	zinc finger protein 254-like
CARD6	2.46621	10.1289	0.243482	-2.03811	0.0123473	0.0351171	down	3	3	2	9	11	7	CARD6	hsa:84674	cDNA FLJ56560, highly similar to Caspase recruitment domain-containing protein 6
SYN1	20.3631	8.84658	2.3018	1.20276	0.0123964	0.0352349	up	27	19	21	12	6	6	SYN1	hsa:6853	Synapsin-1
LINC00240	11.6331	3.22579	3.60628	1.85051	0.0124012	0.0352379	up	14	13	11	2	3	4	LINC00240	hsa:100133205	long intergenic non-protein coding RNA 240
C11orf70	1.24487	7.39169	0.168415	-2.5699	0.012492	0.0354683	down	1	2	1	7	7	6	C11orf70	hsa:85016	chromosome 11 open reading frame 70
LOC101929354	7.04944	19.0297	0.370444	-1.43267	0.0125088	0.0355105	down	9	3	12	11	21	20	LOC101929354	hsa:101929354	uncharacterized LOC101929354
RPL17P28	6.29969	0.60632	10.39	3.37713	0.0125818	0.0356956	up	6	6	9	0	0	2	RPL17P28		ribosomal protein L17 pseudogene 28
LOC102723769	17.5331	6.70896	2.61338	1.38592	0.0125923	0.0357087	up	13	21	24	5	5	9	LOC102723769	hsa:102723769	uncharacterized LOC102723769
GATM	20.3284	8.6568	2.34826	1.23159	0.0126488	0.0358303	up	26	19	22	11	5	8	GATM	hsa:2628	Glycine amidinotransferase (L-arginine:glycine amidinotransferase), isoform CRA_a
PLA2G3	1.23247	7.29345	0.168984	-2.56504	0.0127247	0.0360061	down	4	0	0	4	8	8	PLA2G3	hsa:50487	Group 3 secretory phospholipase A2
HCG4P7	2.43155	9.82137	0.247577	-2.01405	0.0128226	0.0362423	down	2	3	3	8	9	10	HCG4P7		HLA complex group 4 pseudogene 7
TBXAS1	15.693	5.91726	2.65207	1.40712	0.0129048	0.0364371	up	19	14	19	5	6	5	TBXAS1	hsa:6916	cDNA FLJ59444, highly similar to Thromboxane-A synthase (EC 5.3.99.5)
AJAP1	9.59141	2.15276	4.45541	2.15556	0.0129082	0.0364408	up	12	12	7	3	1	2	AJAP1	hsa:55966	Adherens junction-associated protein 1
UGT1A5	1.22134	7.2019	0.169586	-2.55991	0.0129474	0.0365404	down	2	1	1	6	6	8	UGT1A5	hsa:54579	UDP-glucuronosyltransferase 1A5
COX6B2	0	4.83753	0	-20	0.013003	0.0366748	down	0	0	0	1	7	5	COX6B2	hsa:125965	Cytochrome c oxidase subunit 6B2
MGAT3	4.19979	13.3089	0.315562	-1.66401	0.0131812	0.03712	down	4	4	6	12	13	11	MGAT3	hsa:4248	Beta-1,4-mannosyl-glycoprotein 4-beta-N-acetylglucosaminyltransferase
SEC14L5	4.72316	15.7626	0.299644	-1.73868	0.0132172	0.0371987	down	5	3	8	11	19	12	SEC14L5	hsa:9717	SEC14-like protein 5
FOXD4L1	14.1241	4.5562	3.09997	1.63226	0.0132328	0.037231	up	11	20	15	2	4	7	FOXD4L1	hsa:200350	cDNA FLJ16666 fis, clone THYMU2032732, highly similar to Forkhead box protein D4-like 1
TMEM27	6.62021	16.9754	0.389988	-1.3585	0.0132548	0.0372872	down	4	8	10	18	7	24	TMEM27	hsa:57393	Collectrin
TMEM130	0.994956	6.26848	0.158724	-2.65541	0.0133906	0.0376229	down	0	3	0	8	2	8	TMEM130	hsa:222865	cDNA FLJ42643 fis, clone BRACE3025531, moderately similar to Mus musculus transmembrane protein 130 (Tmem130), mRNA
MYRFL	9.24347	2.22476	4.15482	2.05478	0.0136179	0.0381505	up	7	9	15	4	1	1	MYRFL	hsa:196446	Myelin regulatory factor-like protein
MROH7	3.49069	11.7843	0.296214	-1.75529	0.0139927	0.0390393	down	1	3	8	10	9	14	MROH7	hsa:374977	Maestro heat-like repeat-containing protein family member 7
LOC102723542	9.98598	2.66524	3.74675	1.90564	0.0139967	0.0390446	up	16	7	10	1	4	2	LOC102723542	hsa:102723542	uncharacterized LOC102723542
CADPS	7.87621	1.33042	5.9201	2.56562	0.0141285	0.0393821	up	7	9	10	0	1	3	CADPS	hsa:8618	Calcium-dependent secretion activator 1
SPAG17	18.1656	6.98589	2.60033	1.37869	0.0141624	0.0394587	up	20	23	16	3	6	11	SPAG17	hsa:200162	Sperm associated antigen 17
SORCS1	18.4698	7.31528	2.52483	1.33619	0.0142413	0.0396666	up	13	23	25	5	5	11	SORCS1	hsa:114815	VPS10 domain-containing receptor SorCS1
GUSBP3	25.0357	11.5421	2.16908	1.11708	0.0142778	0.0397499	up	25	30	27	5	10	18	GUSBP3	hsa:653188	glucuronidase, beta pseudogene 3
ADAM2	16.3811	33.1805	0.493695	-1.01831	0.0143927	0.0400394	down	13	20	21	23	36	31	ADAM2	hsa:2515	Disintegrin and metalloproteinase domain-containing protein 2
STXBP5-AS1	6.1191	15.924	0.384269	-1.37981	0.0144321	0.0401325	down	7	7	6	13	14	17	STXBP5-AS1	hsa:729178	STXBP5 antisense RNA 1
LOC101928344	1.94883	9.11681	0.213762	-2.22592	0.0144405	0.040148	down	1	0	6	5	10	10	LOC101928344	hsa:101928344	protein GVQW1-like
RP4-607I7.1	2.88559	13.7646	0.209639	-2.25402	0.0145608	0.0404456	down	1	2	7	5	16	17
OSBPL3	0.273452	4.86377	0.0562223	-4.15271	0.0149174	0.041336	down	0	0	1	3	6	4	OSBPL3	hsa:26031	Oxysterol-binding protein-related protein 3
EFS	17.3512	6.51918	2.66157	1.41228	0.014997	0.0415189	up	19	19	19	4	4	11	EFS	hsa:10278	Embryonal Fyn-associated substrate
CITED1	10.6505	2.83108	3.76201	1.9115	0.0150419	0.0416268	up	11	12	12	4	1	3	CITED1	hsa:4435	Cbp/p300-interacting transactivator, with Glu/Asp-rich carboxy-terminal domain, 1, isoform CRA_b
LOC101928177	2.7632	10.1508	0.272216	-1.87718	0.0151295	0.0418288	down	2	4	3	10	8	10	LOC101928177	hsa:101928177	uncharacterized LOC101928177
SYT13	11.1628	3.38934	3.2935	1.71962	0.0152932	0.0422494	up	10	12	15	1	5	3	SYT13	hsa:57586	Synaptotagmin-13
CYB5R2	0	5.54649	0	-20	0.0154352	0.0425719	down	0	0	0	5	8	1	CYB5R2	hsa:51700	NADH-cytochrome b5 reductase 2
NLRP1	3.92634	0	Inf	20	0.0157061	0.0432272	up	4	4	5	0	0	0	NLRP1	hsa:22861	NACHT, LRR and PYD domains-containing protein 1
PGLYRP4	9.34149	2.2443	4.16232	2.05739	0.0158349	0.0434966	up	11	13	6	1	3	2	PGLYRP4	hsa:57115	Peptidoglycan recognition protein 4
MIR4519	0	3.62719	0	-20	0.0158431	0.0435128	down	0	0	0	5	2	3	MIR4519	hsa:100616231	microRNA 4519
IYD	17.516	6.0088	2.91505	1.54352	0.0158885	0.0436244	up	12	26	19	3	8	5	IYD	hsa:389434	Iodotyrosine dehalogenase 1 isoform G
C17orf104	11.346	26.1445	0.433972	-1.20432	0.0159709	0.0438057	down	22	8	7	20	27	24	C17orf104	hsa:284071	chromosome 17 open reading frame 104
TMEM92	8.24852	1.89537	4.35194	2.12166	0.0159713	0.0438057	up	7	6	15	2	2	1	TMEM92	hsa:162461	Transmembrane protein 92
FRZB	0.308118	4.58244	0.067239	-3.89456	0.015979	0.0438203	down	1	0	0	4	3	6	FRZB	hsa:2487	cDNA, FLJ93149, highly similar to Homo sapiens frizzled-related protein (FRZB), mRNA
ABCC12	11.7666	3.60095	3.26764	1.70825	0.015983	0.0438248	up	15	10	14	3	3	4	ABCC12	hsa:94160	ATP-binding cassette, sub-family C (CFTR/MRP), member 12, isoform CRA_a
LOC390791	3.26304	10.8772	0.29999	-1.73701	0.0160608	0.0440079	down	4	2	5	14	4	13	LOC390791	hsa:390791	peptidylprolyl isomerase A (cyclophilin A) pseudogene
PROB1	10.2436	21.6582	0.472966	-1.08019	0.0162751	0.0444726	down	10	15	8	22	16	22	PROB1	hsa:389333	proline-rich basic protein 1
TRAM1L1	4.87423	13.6992	0.355803	-1.49085	0.0163134	0.0445676	down	6	5	5	9	13	16	TRAM1L1	hsa:133022	Translocating chain-associated membrane protein 1-like 1
ZFP92	0.663304	5.73187	0.115722	-3.11127	0.0164566	0.0449013	down	0	2	0	5	7	3	ZFP92	hsa:139735	Zinc finger protein 92 homolog
PERM1	9.82504	21.6649	0.453501	-1.14082	0.0164856	0.0449539	down	8	9	16	27	13	20	PERM1	hsa:84808	PGC-1 and ERR-induced regulator in muscle protein 1
ALOX12B	0.308118	4.46466	0.0690127	-3.85699	0.0165345	0.0450653	down	1	0	0	4	2	7	ALOX12B	hsa:242	Arachidonate 12-lipoxygenase, 12R-type
FFAR2	19.8397	8.93143	2.22134	1.15143	0.0166763	0.0454064	up	26	20	19	5	11	8	FFAR2	hsa:2867	Free fatty acid receptor 2
LOC102723406	1.43659	7.72108	0.186061	-2.42615	0.0167639	0.045604	down	2	0	3	9	6	6	LOC102723406	hsa:102723406	uncharacterized LOC102723406
GDNF	4.62431	13.6514	0.338743	-1.56174	0.0169524	0.046062	down	5	6	4	13	5	22	GDNF	hsa:2668	Glial cell line-derived neurotrophic factor
CCDC160	16.6943	6.54981	2.54883	1.34983	0.0170178	0.046226	up	17	23	14	7	5	6	CCDC160	hsa:347475	coiled-coil domain containing 160
HOTTIP	0.58157	5.59456	0.103953	-3.266	0.0172419	0.0467794	down	1	0	1	8	4	3	HOTTIP	hsa:100316868	HOXA distal transcript antisense RNA
SAMD12-AS1	4.28026	12.4102	0.344898	-1.53576	0.0172699	0.046846	down	8	3	3	7	11	17	SAMD12-AS1	hsa:552860	SAMD12 antisense RNA 1
PLCXD2	5.8863	0.60632	9.70824	3.27921	0.0173012	0.0469195	up	7	3	10	0	0	2	PLCXD2	hsa:257068	PI-PLC X domain-containing protein 2
KLK14	9.38087	22.8361	0.410791	-1.28353	0.0174232	0.0472224	down	16	6	9	29	14	20	KLK14	hsa:43847	Kallikrein 14, isoform CRA_a
LOC102723958	2.48975	9.09287	0.273813	-1.86874	0.0175081	0.0474244	down	2	4	2	7	6	13	LOC102723958	hsa:102723958	uncharacterized LOC102723958
SLC11A1	3.10599	10.4277	0.297859	-1.7473	0.0175484	0.0475054	down	4	4	2	8	9	12	SLC11A1	hsa:6556	Solute carrier family 11 (Proton-coupled divalent metal ion transporters), member 1, isoform CRA_b
TRPC6	10.3583	22.9254	0.451826	-1.14616	0.0175751	0.0475707	down	16	4	15	23	21	18	TRPC6	hsa:7225	cDNA FLJ14863 fis, clone PLACE1001771, highly similar to Short transient receptor potential channel 6
LOC643770	1.26841	6.85297	0.185089	-2.43371	0.0177661	0.0480167	down	0	3	1	7	5	7	LOC643770	hsa:643770	uncharacterized LOC643770
PRKRIRP5	0.546904	5.47009	0.0999808	-3.3222	0.0178562	0.0481963	down	0	0	2	3	6	6	PRKRIRP5		protein-kinase, interferon-inducible double stranded RNA dependent inhibitor, repressor of (P58 repressor) pseudogene 5
AC009473.1	3.60709	11.3372	0.318165	-1.65215	0.0178642	0.0482108	down	1	5	6	8	9	15	UMAD1	hsa:729852	UBAP1-MVB12-associated (UMA) domain containing 1
DLGAP1	0.63977	5.35231	0.119532	-3.06454	0.017956	0.0484299	down	1	1	0	3	5	7	DLGAP1	hsa:9229	Disks large-associated protein 1
SNTN	15.4602	6.42974	2.40448	1.26572	0.0181246	0.0488272	up	19	10	23	3	9	5	SNTN	hsa:132203	Sentan
TMEM140	14.8221	5.45055	2.71938	1.44328	0.018196	0.0489979	up	12	22	14	6	4	5	TMEM140	hsa:55281	Transmembrane protein 140
NLGN3	7.93913	18.4738	0.429752	-1.21842	0.0184622	0.0496198	down	11	3	13	18	12	22	NLGN3	hsa:54413	cDNA FLJ53434, highly similar to Neuroligin-3
RASGEF1C	11.622	3.81697	3.04482	1.60636	0.0185135	0.0497358	up	12	14	12	6	3	1	RASGEF1C	hsa:255426	Ras-GEF domain-containing family member 1C
