# Supplementary material for: Rhomboid domain-containing protein 1 promotes breast cancer progression by regulating the p-Akt and CDK2 levels
Source: Cell Commun Signal. 2018 Oct 4;16:65. doi: 10.1186/s12964-018-0267-5 (PMC6172813; doi:10.1186/s12964-018-0267-5)
Supplement: Supplementary file 6 — Table S3. In MCF7 RHBDD1 knock-out cells, 8 upregulated genes that promoted the apoptotic process and 22 downregulated genes that inhibited the apoptotic process were listed. (XLS 31 kb) [file 12964_2018_267_MOESM6_ESM.xls]

## Sheet: 差异基因总数 - 表格 1
AccID	P-Value	FDR	Style	KeggID
CITED1	0.0150419	0.0416268	up	hsa:4435
NUPR1	0	0	up	hsa:26471
TP63	0.00202971	0.00719472	up	hsa:8626
APLP1	5.66655e-08	4.75518e-07	up	hsa:333
VIM	1.87344e-07	1.45916e-06	up	hsa:7431
HIPK2	5.90941e-128	2.08182e-125	up	hsa:28996
TGFB3	1.07312e-11	1.40921e-10	up	hsa:7043
PRLR	6.20993e-45	4.39226e-43	up	hsa:5618
PNMA2	4.21505e-13	6.34996e-12	up	hsa:10687
FAIM3	4.15996e-05	0.000216495	up	hsa:9214
MAGI3	2.23538e-45	1.59338e-43	up	hsa:260425
BTC	0.00457706	0.0148823	up	hsa:685
TWIST1	1.32925e-13	2.09196e-12	up	hsa:7291
RNF152	5.48705e-18	1.19096e-16	up	hsa:220441
F2R	9.01537e-05	0.000435414	up	hsa:2149
APOE	1.57913e-07	1.24851e-06	up	hsa:348
BCL2	1.10016e-68	1.40936e-66	up	hsa:596
ARHGEF6	9.42475e-26	3.23318e-24	up	hsa:9459
DLX1	3.3953e-82	5.98063e-80	up	hsa:1745
ITM2C	1.21021e-18	2.73702e-17	up	hsa:81618
ITGA1	0.000408089	0.00171463	up	hsa:3672
SHC4	9.07124e-38	5.12889e-36	up	hsa:399694
NLRP1	0.0157061	0.0432272	up	hsa:22861
CAPN3	0.00345229	0.0115744	up	hsa:825
KCNMA1	2.70514e-62	2.94973e-60	up	hsa:3778
ADORA1	0.00148984	0.00546942	up	hsa:134
ITPR1	2.06776e-62	2.26822e-60	up	hsa:3708
INHBE	9.52716e-34	4.66652e-32	up	hsa:83729
UMODL1	0.000193374	0.000869783	up	hsa:89766
HCAR2	0.00013448	0.000625263	up	hsa:338442
CAMK1D	7.84674e-38	4.47802e-36	up	hsa:57118
ADORA2A	0.0015551	0.00568168	up	hsa:135
GPR65	0.0054027	0.0172335	up	hsa:8477
BCL11B	5.94508e-08	4.9639e-07	up	hsa:64919
SNCB	0.00845394	0.0253549	up	hsa:6620
IL1RN	0.000263455	0.00115322	up	hsa:3557
SLC5A8	1.73357e-46	1.26523e-44	up	hsa:160728
PPARGC1A	2.56438e-25	8.63544e-24	up	hsa:10891
APBB2	7.42492e-94	1.58159e-91	up	hsa:323
P2RX7	0.000762941	0.00300178	up	hsa:5027
CHST11	1.44086e-23	4.42871e-22	up	hsa:50515
FYN	3.92544e-14	6.42628e-13	up	hsa:2534
PSMB8	0.00929553	0.0275097	down	hsa:5696
TNFRSF18	6.83987e-44	4.69287e-42	down	hsa:8784
TNFSF10	5.3899e-14	8.6688e-13	down	hsa:8743
NET1	5.37201e-164	2.46024e-161	down	hsa:10276
PPARG	2.90623e-58	2.84702e-56	down	hsa:5468
ELMO3	2.72007e-31	1.19208e-29	down	hsa:79767
LCN2	2.67192e-32	1.23916e-30	down	hsa:3934
EPHA2	1.06509e-22	3.12183e-21	down	hsa:1969
EGR1	1.19957e-34	6.08724e-33	down	hsa:1958
EPHA7	6.85631e-50	5.60717e-48	down	hsa:2045
FZD5	5.12233e-10	5.62565e-09	down	hsa:7855
TNFRSF21	2.97721e-60	3.11654e-58	down	hsa:27242
PTGS2	2.89443e-06	1.85915e-05	down	hsa:5743
GJA1	9.6441e-05	0.000462726	down	hsa:2697
OSGIN1	1.64923e-28	6.49724e-27	down	hsa:29948
SOX9	1.66038e-57	1.60087e-55	down	hsa:6662
PIM1	3.23385e-113	9.2564e-111	down	hsa:5292
PMAIP1	1.59892e-52	1.38163e-50	down	hsa:5366
AHR	1.28538e-22	3.73166e-21	down	hsa:196
TNF	2.39608e-05	0.000130442	down	hsa:7124
TGM2	2.77843e-05	0.000149656	down	hsa:7052
TGFB2	0.00302426	0.0102811	down	hsa:7042
SCIN	3.50179e-18	7.68255e-17	down	hsa:85477
IFIH1	4.90234e-12	6.65229e-11	down	hsa:64135
PTPRH	3.02049e-10	3.38839e-09	down	hsa:5794
TLR2	4.99819e-16	9.5676e-15	down	hsa:7097
SGK1	4.99594e-84	9.06144e-82	down	hsa:6446
VAV1	0.000499264	0.00205482	down	hsa:7409
BTG2	8.17186e-60	8.36314e-58	down	hsa:7832
DAPK1	6.94428e-21	1.79172e-19	down	hsa:1612
GRIK2	2.99795e-26	1.06433e-24	down	hsa:2898
GDNF	0.0169524	0.046062	down	hsa:2668
SELL	4.93211e-20	1.21114e-18	down	hsa:6402
ITGA6	5.94285e-11	7.22889e-10	down	hsa:3655
ARHGEF4	1.39077e-20	3.53364e-19	down	hsa:50649
SOCS2	8.37798e-98	1.96764e-95	down	hsa:8835
CAV1	1.07932e-75	1.63406e-73	down	hsa:857
BMP7	6.56342e-144	2.5049e-141	down	hsa:655
HIF1A	4.20346e-205	2.65528e-202	down	hsa:3091
BMP6	6.27146e-05	0.000313299	down	hsa:654
CLCF1	1.09426e-09	1.15007e-08	down	hsa:23529
CARD6	0.0123473	0.0351171	down	hsa:84674
SEMA3A	5.26819e-07	3.84494e-06	down	hsa:10371
ADCY10	0.0105129	0.0305645	down	hsa:55811
CD44	6.28025e-122	2.01838e-119	down	hsa:960
ANXA1	8.81272e-07	6.21163e-06	down	hsa:301
NQO1	4.24264e-196	2.50713e-193	down	hsa:1728
GATA6	2.60831e-08	2.28949e-07	down	hsa:2627
INHBB	3.37366e-99	8.13185e-97	down	hsa:3625
PRKCA	1.66578e-24	5.39143e-23	down	hsa:5578
NR4A3	0.000780699	0.00306244	down	hsa:8013
ALDOC	5.21978e-10	5.72924e-09	down	hsa:230
ADM	3.5577e-13	5.41308e-12	down	hsa:133
AIFM3	1.74172e-05	9.70102e-05	down	hsa:150209
CTSC	3.43154e-12	4.74791e-11	down	hsa:1075
EGLN3	4.11567e-06	2.57057e-05	down	hsa:112399
SHH	6.31025e-56	5.92808e-54	down	hsa:6469
MDK	0	0	down	hsa:4192
FLT4	0.000274743	0.00119805	down	hsa:2324
CXCR4	1.49153e-80	2.48394e-78	down	hsa:7852
FRZB	0.015979	0.0438203	down	hsa:2487
TNFAIP3	4.87302e-163	2.17729e-160	down	hsa:7128
GDF15	1.35193e-55	1.25081e-53	down	hsa:9518
AQP1	3.61351e-06	2.27869e-05	down	hsa:358
SULF1	0	0	down	hsa:23213
CEACAM5	7.0044e-106	1.80723e-103	down	hsa:1048
ERBB4	9.1923e-126	3.1184e-123	down	hsa:2066
CASP10	1.90277e-06	1.26799e-05	down	hsa:843
HOXA5	1.7368e-07	1.36376e-06	down	hsa:3202
PAK6	0.0121618	0.0346379	down	hsa:56924
PEG10	0.000493919	0.00203465	down	hsa:23089
SLIT2	0.0118356	0.0338232	down	hsa:9353
LTBR	5.11986e-65	6.0903e-63	down	hsa:4055
BIRC3	9.49452e-31	4.06379e-29	down	hsa:330
BCL2L14	0.00120867	0.00453723	down	hsa:79370
CORO1A	1.95056e-19	4.64057e-18	down	hsa:11151
ASCL1	0.000511145	0.00209854	down	hsa:429
IFI6	0.00525516	0.0168332	down	hsa:2537

## Sheet: 抑（促）凋亡基因 - 表格 1
下调的抑凋亡基因，即在negative regulation of apoptotic process条目中的下调基因共有22个，如下表所示：
GOTerm	AccID	case	control	FoldChange	Log2FC	P-Value	FDR	Style	Symbol	KeggID	Description
negative regulation of apoptotic process	ANXA1	5.61927	28.0444	0.20037	-2.31926	8.81272e-07	6.21163e-06	down	ANXA1	hsa:301	Annexin A1
negative regulation of apoptotic process	AQP1	0.878556	18.956	0.0463472	-4.43137	3.61351e-06	2.27869e-05	down	AQP1	hsa:358	HCG39137, isoform CRA_a
negative regulation of apoptotic process	ASCL1	4.9213	18.6831	0.263409	-1.92462	0.000511145	0.00209854	down	ASCL1	hsa:429	Achaete-scute homolog 1
negative regulation of apoptotic process	BIRC3	18.2298	124.993	0.145847	-2.77747	9.49452e-31	4.06379e-29	down	BIRC3	hsa:330	Baculoviral IAP repeat-containing protein 3
negative regulation of apoptotic process	BTG2	556.248	1263.44	0.440265	-1.18356	8.17186e-60	8.36314e-58	down	BTG2	hsa:7832	Protein BTG2
negative regulation of apoptotic process	CD44	4624.33	9866.13	0.468708	-1.09324	6.28025e-122	2.01838e-119	down	CD44	hsa:960	cDNA FLJ76654, highly similar to Homo sapiens CD44 antigen (homing function and Indian blood group system) (CD44), transcript variant 4, mRNA
negative regulation of apoptotic process	CEACAM5	392.794	1247.26	0.314926	-1.66691	7.0044e-106	1.80723e-103	down	CEACAM5	hsa:1048	Carcinoembryonic antigen-related cell adhesion molecule 5
negative regulation of apoptotic process	DAPK1	7.08411	69.1443	0.102454	-3.28695	6.94428e-21	1.79172e-19	down	DAPK1	hsa:1612	Death-associated protein kinase beta
negative regulation of apoptotic process	EGR1	221.359	527.217	0.419863	-1.25201	1.19957e-34	6.08724e-33	down	EGR1	hsa:1958	Early growth response protein 1
negative regulation of apoptotic process	ERBB4	38.1324	883.622	0.0431547	-4.53434	9.1923e-126	3.1184e-123	down	ERBB4	hsa:2066	Receptor tyrosine-protein kinase erbB-4
negative regulation of apoptotic process	FLT4	7.80561	25.7369	0.303285	-1.72126	0.000274743	0.00119805	down	FLT4	hsa:2324	Fms-related tyrosine kinase 4
negative regulation of apoptotic process	GATA6	74.0759	151.147	0.490093	-1.02887	2.60831e-08	2.28949e-07	down	GATA6	hsa:2627	GATA6 protein
negative regulation of apoptotic process	GDNF	4.62431	13.6514	0.338743	-1.56174	0.0169524	0.046062	down	GDNF	hsa:2668	Glial cell line-derived neurotrophic factor
negative regulation of apoptotic process	HIF1A	5774.93	15096	0.382546	-1.38629	4.20346e-205	2.65528e-202	down	HIF1A	hsa:3091	Hypoxia-inducible factor 1, alpha subunit (Basic helix-loop-helix transcription factor), isoform CRA_a
negative regulation of apoptotic process	NR4A3	3.58229	15.3089	0.234001	-2.09542	0.000780699	0.00306244	down	NR4A3	hsa:8013	Nuclear receptor subfamily 4, group A, member 3, isoform CRA_c
negative regulation of apoptotic process	PIM1	247.995	985.397	0.25167	-1.99039	3.23385e-113	9.2564e-111	down	PIM1	hsa:5292	Pim-1 oncogene, isoform CRA_a
negative regulation of apoptotic process	PSMB8	0	4.18544	0	-20	0.00929553	0.0275097	down	PSMB8	hsa:5696	cDNA FLJ50880, highly similar to Proteasome subunit beta type 8 (EC 3.4.25.1)
negative regulation of apoptotic process	SHH	6.28729	143.273	0.0438833	-4.51018	6.31025e-56	5.92808e-54	down	SHH	hsa:6469	Sonic hedgehog protein
negative regulation of apoptotic process	SOCS2	226.453	1071.26	0.211389	-2.24203	8.37798e-98	1.96764e-95	down	SOCS2	hsa:8835	Suppressor of cytokine signaling 2, isoform CRA_a
negative regulation of apoptotic process	SOX9	59.7664	498.688	0.119847	-3.06073	1.66038e-57	1.60087e-55	down	SOX9	hsa:6662	cDNA FLJ58176, highly similar to Transcription factor SOX-9
negative regulation of apoptotic process	TGM2	4.39151	21.5098	0.204164	-2.2922	2.77843e-05	0.000149656	down	TGM2	hsa:7052	cDNA FLJ58187, highly similar to Protein-glutamine gamma-glutamyltransferase 2(EC 2.3.2.13)
negative regulation of apoptotic process	TNFRSF18	4.75783	110.596	0.0430199	-4.53885	6.83987e-44	4.69287e-42	down	TNFRSF18	hsa:8784	Tumor necrosis factor receptor superfamily, member 18
上调的促凋亡基因，即在positive regulation of apoptotic process条目中的上调基因共有8个，如下表所示：
GOTerm	AccID	case	control	FoldChange	Log2FC	P-Value	FDR	Style	Symbol	KeggID	Description
positive regulation of apoptotic process	NUPR1	4811.26	552.229	8.71244	3.12308	0	0	up	NUPR1	hsa:26471	Nuclear protein 1
positive regulation of apoptotic process	TGFB3	184.083	85.3148	2.15769	1.10949	1.07312e-11	1.40921e-10	up	TGFB3	hsa:7043	Transforming growth factor, beta 3
positive regulation of apoptotic process	PNMA2	219.077	83.9083	2.6109	1.38455	4.21505e-13	6.34996e-12	up	PNMA2	hsa:10687	Paraneoplastic antigen Ma2
positive regulation of apoptotic process	ARHGEF6	306.075	115.492	2.65017	1.40609	9.42475e-26	3.23318e-24	up	ARHGEF6	hsa:9459	cDNA FLJ50776, highly similar to Rho guanine nucleotide exchange factor 6
positive regulation of apoptotic process	KCNMA1	500.8	97.2694	5.14859	2.36418	2.70514e-62	2.94973e-60	up	KCNMA1	hsa:3778	Calcium-activated potassium channel subunit alpha-1
positive regulation of apoptotic process	CAMK1D	357.347	113.638	3.1446	1.65288	7.84674e-38	4.47802e-36	up	CAMK1D	hsa:57118	Calcium/calmodulin-dependent protein kinase type 1D variant 3
positive regulation of apoptotic process	APBB2	3732.1	1717.43	2.17308	1.11974	7.42492e-94	1.58159e-91	up	APBB2	hsa:323	cDNA FLJ75171, highly similar to Homo sapiens amyloid beta (A4) protein-binding, family B,member 2 (Fe65-like) (APBB2), mRNA
positive regulation of apoptotic process	P2RX7	16.2809	3.46364	4.70054	2.23283	0.000762941	0.00300178	up	P2RX7	hsa:5027	P2X purinoceptor 7
