# Supplementary material for: Rhomboid domain-containing protein 1 promotes breast cancer progression by regulating the p-Akt and CDK2 levels
Source: Cell Commun Signal. 2018 Oct 4;16:65. doi: 10.1186/s12964-018-0267-5 (PMC6172813; doi:10.1186/s12964-018-0267-5)
Supplement: Supplementary file 7 — Table S4. 73 genes were differentially expressed between RHBDD1 knock-out and wild-type MCF7 cells. (XLS 16 kb) [file 12964_2018_267_MOESM7_ESM.xls]

## Sheet: 差异基因总数 - 表格 1
AccID	P-Value	Style	KeggID
NUPR1	0	up	hsa:26471
TP63	0.00202971	up	hsa:8626
CAMK2B	1.1853e-28	up	hsa:816
SEPT3	5.51458e-124	up	hsa:55964
GNAI1	4.05532e-05	up	hsa:2770
HIPK2	5.90941e-128	up	hsa:28996
CYP1A1	7.43512e-06	up	hsa:1543
SOX11	1.55535e-31	up	hsa:6664
BRINP1	0.00605206	up	hsa:1620
EDN1	4.64102e-06	up	hsa:1906
HIST1H4J	0.00690007	up	hsa:8363
BTC	0.00457706	up	hsa:685
SUSD2	5.45001e-57	up	hsa:56241
TDRD1	4.86405e-33	up	hsa:56165
PRKAR2B	4.33182e-52	up	hsa:5577
APBB2	7.42492e-94	up	hsa:323
BCL2	1.10016e-68	up	hsa:596
STOX1	6.4557e-07	up	hsa:219736
AFAP1L2	1.42433e-23	up	hsa:84632
PSMB8	0.00929553	down	hsa:5696
MCIDAS	4.09009e-07	down	hsa:345643
RDX	2.04058e-173	down	hsa:5962
RASSF4	1.41146e-09	down	hsa:83937
MAPRE2	6.45456e-07	down	hsa:10982
PIWIL4	0.00150324	down	hsa:143689
JUNB	4.0471e-36	down	hsa:3726
CCNO	1.31373e-07	down	hsa:10309
MYO16	8.04625e-21	down	hsa:23026
ANXA1	8.81272e-07	down	hsa:301
GATA6	2.60831e-08	down	hsa:2627
TEX14	6.88211e-05	down	hsa:56155
PRKCA	1.66578e-24	down	hsa:5578
TEX19	1.24836e-11	down	hsa:400629
ESCO2	1.5439e-12	down	hsa:157570
HOXA13	2.47879e-05	down	hsa:3209
SLFN11	9.13682e-09	down	hsa:91607
NR4A3	0.000780699	down	hsa:8013
RGS2	4.73134e-06	down	hsa:5997
SMPD3	0.000101711	down	hsa:55512
PTGS2	2.89443e-06	down	hsa:5743
SOX2	3.49832e-23	down	hsa:6657
SOX9	1.66038e-57	down	hsa:6662
PIM1	3.23385e-113	down	hsa:5292
AHR	1.28538e-22	down	hsa:196
TNF	2.39608e-05	down	hsa:7124
TGFB2	0.00302426	down	hsa:7042
KLHL13	1.29213e-32	down	hsa:90293
BRINP2	1.84976e-05	down	hsa:57795
FIGN	4.13417e-29	down	hsa:55137
BRINP3	1.48022e-21	down	hsa:339479
NUPL2	9.27514e-17	down	hsa:11097
TIMP2	8.44228e-37	down	hsa:7077
SIPA1	2.82989e-23	down	hsa:6494
CDKN2D	6.44725e-05	down	hsa:1032
HPGD	4.93855e-21	down	hsa:3248
CDKN2C	1.88774e-12	down	hsa:1031
TET2	1.59852e-11	down	hsa:54790
SMC1B	1.00654e-06	down	hsa:27127
KLK10	6.422e-98	down	hsa:5655
RGCC	0.000372636	down	hsa:28984
SPC24	7.61992e-08	down	hsa:147841
PKIA	1.25334e-78	down	hsa:5569
PAK6	0.0121618	down	hsa:56924
CDK14	1.0227e-17	down	hsa:5218
CENPV	1.42483e-05	down	hsa:201161
IL8	2.46556e-48	down	hsa:3576
CDKN1C	0.000341878	down	hsa:1028
PPP1R1C	5.507e-156	down	hsa:151242
MAPK13	2.33369e-74	down	hsa:5603
ASCL1	0.000511145	down	hsa:429
MAPK12	9.85305e-12	down	hsa:6300
BMP7	6.56342e-144	down	hsa:655
SKA1	8.23876e-09	down	hsa:220134

## Sheet: 阻抑（促进）细胞周期进程基因 - 表格 1
上调的阻抑细胞周期进程的基因，即在nesative regulation of cell cycle条目中的上调基因共有2个，如下表所示：
GOTerm	AccID	case	control	FoldChange	Log2FC	P-Value	FDR	Style	Symbol	KeggID	Description
negative regulation of cell cycle	NUPR1	4811.26	552.229	8.71244	3.12308	0	0	up	NUPR1	hsa:26471	Nuclear protein 1
negative regulation of cell cycle	BRINP1	6.03737	0.30316	19.9148	4.31577	0.00605206	0.0189647	up	BRINP1	hsa:1620	cDNA FLJ56953, highly similar to Protein FAM5A
下调的促进细胞周期进程的基因，即在positive regulation of cell cycle条目中的下调基因共有3个，如下表所示：
GOTerm	AccID	case	control	FoldChange	Log2FC	P-Value	FDR	Style	Symbol	KeggID	Description
positive regulation of cell cycle	NR4A3	3.58229	15.3089	0.234001	-2.09542	0.000780699	0.00306244	down	NR4A3	hsa:8013	Nuclear receptor subfamily 4, group A, member 3, isoform CRA_c
positive regulation of cell cycle	TGFB2	2.39688	11.6447	0.205834	-2.28045	0.00302426	0.0102811	down	TGFB2	hsa:7042	cDNA, FLJ93591, highly similar to Homo sapiens transforming growth factor, beta 2 (TGFB2), mRNA
positive regulation of cell cycle	ASCL1	4.9213	18.6831	0.263409	-1.92462	0.000511145	0.00209854	down	ASCL1	hsa:429	Achaete-scute homolog 1
