# Supplementary material for: Rhomboid domain-containing protein 1 promotes breast cancer progression by regulating the p-Akt and CDK2 levels
Source: Cell Commun Signal. 2018 Oct 4;16:65. doi: 10.1186/s12964-018-0267-5 (PMC6172813; doi:10.1186/s12964-018-0267-5)
Supplement: Supplementary file 8 — Table S5. Patient characteristics in 84 breast cancer specimens. (XLS 8 kb) [file 12964_2018_267_MOESM8_ESM.xls]

## Sheet: 表单 1 - 表格 1
	N (%)
Total	84
Age
≤50	42 (50%)
>50	42 (50%)
Differentiation
Low	3 (3.6%)
Moderate	70 (83.3%)
High	11 (13.1%)
pT	80
T1	35 (43.8%)
T2	44 (55%)
T3	1 (1.2%)
ER
Negative	78 (92.9%)
Positive	6 (7.1%)
PR
Negative	78 (92.9%)
Positive	6 (7.1%)
HER2
Negative	64 (76.2%)
Positive	20 (23.8%)
